# Supplementary material for: Pause-melting misalignment: a novel model for the birth and motif indel of tandem repeats in the mitochondrial genome
Source: BMC Genomics. 2013 Feb 15;14:103. doi: 10.1186/1471-2164-14-103 (PMC3599147; doi:10.1186/1471-2164-14-103)
Supplement: Additional file 1: Table S1 — Detailed information of 2,111 repeated tracts from 853 complete mt genomes sequences. [file 1471-2164-14-103-S1.xlsx]

## Sheet: sheet 1
Categories	Species	GB No.	Genome Length		GB no.	TRs in GB		CR1_from	CR1_to	CR2_from	CR2_to	TR From	TR To	Period Size	Copy Number	Length	Position in genome
Mammalia	Phoca vitulina	NC_001325	16826	http://www.ncbi.nlm.nih.gov/nuccore/NC_001325	NC_001325	http://www.ncbi.nlm.nih.gov/nuccore/NC_001325?from=217&to=614&report=gbwithparts	http://www.ncbi.nlm.nih.gov/nuccore/NC_001325?from=217&to=614&report=gbwithparts	1	935join	16369	16826join	217	614	6	62.3	398	3' end of CR
Mammalia	Halichoerus grypus	NC_001602	16797	http://www.ncbi.nlm.nih.gov/nuccore/NC_001602	NC_001602	http://www.ncbi.nlm.nih.gov/nuccore/NC_001602?from=217&to=584&report=gbwithparts	http://www.ncbi.nlm.nih.gov/nuccore/NC_001602?from=217&to=584&report=gbwithparts	1	905join	16343	16797join	217	584	6	63.3	368	3' end of CR
Mammalia	Didelphis virginiana	NC_001610	17084	http://www.ncbi.nlm.nih.gov/nuccore/NC_001610	NC_001610	http://www.ncbi.nlm.nih.gov/nuccore/NC_001610?from=15631&to=15688&report=gbwithparts	http://www.ncbi.nlm.nih.gov/nuccore/NC_001610?from=15631&to=15688&report=gbwithparts	15470	17084	/	/	15631	15688	26	2.2	58	5' end of CR
Mammalia	Didelphis virginiana	NC_001610	17084	http://www.ncbi.nlm.nih.gov/nuccore/NC_001610	NC_001610	http://www.ncbi.nlm.nih.gov/nuccore/NC_001610?from=16361&to=16609&report=gbwithparts	http://www.ncbi.nlm.nih.gov/nuccore/NC_001610?from=16361&to=16609&report=gbwithparts	15470	17084	/	/	16361	16609	10	24.8	249	CR
Mammalia	Didelphis virginiana	NC_001610	17084	http://www.ncbi.nlm.nih.gov/nuccore/NC_001610	NC_001610	http://www.ncbi.nlm.nih.gov/nuccore/NC_001610?from=16361&to=16613&report=gbwithparts	http://www.ncbi.nlm.nih.gov/nuccore/NC_001610?from=16361&to=16613&report=gbwithparts	15470	17084	/	/	16361	16613	16	15.4	253	CR
Mammalia	Didelphis virginiana	NC_001610	17084	http://www.ncbi.nlm.nih.gov/nuccore/NC_001610	NC_001610	http://www.ncbi.nlm.nih.gov/nuccore/NC_001610?from=16361&to=16609&report=gbwithparts	http://www.ncbi.nlm.nih.gov/nuccore/NC_001610?from=16361&to=16609&report=gbwithparts	15470	17084	/	/	16361	16609	64	3.8	249	CR
Mammalia	Didelphis virginiana	NC_001610	17084	http://www.ncbi.nlm.nih.gov/nuccore/NC_001610	NC_001610	http://www.ncbi.nlm.nih.gov/nuccore/NC_001610?from=16461&to=16604&report=gbwithparts	http://www.ncbi.nlm.nih.gov/nuccore/NC_001610?from=16461&to=16604&report=gbwithparts	15470	17084	/	/	16461	16604	3	45.3	144	3' end of CR
Mammalia	Didelphis virginiana	NC_001610	17084	http://www.ncbi.nlm.nih.gov/nuccore/NC_001610	NC_001610	http://www.ncbi.nlm.nih.gov/nuccore/NC_001610?from=16753&to=16948&report=gbwithparts	http://www.ncbi.nlm.nih.gov/nuccore/NC_001610?from=16753&to=16948&report=gbwithparts	15470	17084	/	/	16753	16948	20	9.5	196	3' end of CR
Mammalia	Equus caballus	NC_001640	16660	http://www.ncbi.nlm.nih.gov/nuccore/NC_001640	NC_001640	http://www.ncbi.nlm.nih.gov/nuccore/NC_001640?from=16129&to=16360&report=gbwithparts	http://www.ncbi.nlm.nih.gov/nuccore/NC_001640?from=16129&to=16360&report=gbwithparts	15469	16660	/	/	16129	16360	8	29	232	3' end of CR
Mammalia	Felis catus	NC_001700	17009	http://www.ncbi.nlm.nih.gov/nuccore/NC_001700	NC_001700	http://www.ncbi.nlm.nih.gov/nuccore/NC_001700?from=278&to=570&report=gbwithparts	http://www.ncbi.nlm.nih.gov/nuccore/NC_001700?from=278&to=570&report=gbwithparts	1	865join	16315	17009join	278	570	8	36.6	293	3' end of CR
Mammalia	Felis catus	NC_001700	17009	http://www.ncbi.nlm.nih.gov/nuccore/NC_001700	NC_001700	http://www.ncbi.nlm.nih.gov/nuccore/NC_001700?from=16507&to=16759&report=gbwithparts	http://www.ncbi.nlm.nih.gov/nuccore/NC_001700?from=16507&to=16759&report=gbwithparts	1	865join	16315	17009join	16507	16759	80	3.2	253	5' end of CR
Mammalia	Rhinoceros unicornis	NC_001779	16829	http://www.ncbi.nlm.nih.gov/nuccore/NC_001779	NC_001779	http://www.ncbi.nlm.nih.gov/nuccore/NC_001779?from=15621&to=15657&report=gbwithparts	http://www.ncbi.nlm.nih.gov/nuccore/NC_001779?from=15621&to=15657&report=gbwithparts	15454	16829	/	/	15621	15657	19	2.1	37	5' end of CR
Mammalia	Rhinoceros unicornis	NC_001779	16829	http://www.ncbi.nlm.nih.gov/nuccore/NC_001779	NC_001779	http://www.ncbi.nlm.nih.gov/nuccore/NC_001779?from=16193&to=16484&report=gbwithparts	http://www.ncbi.nlm.nih.gov/nuccore/NC_001779?from=16193&to=16484&report=gbwithparts	15454	16829	/	/	16193	16484	8	36.5	292	3' end of CR
Mammalia	Equus asinus	NC_001788	16670	http://www.ncbi.nlm.nih.gov/nuccore/NC_001788	NC_001788	http://www.ncbi.nlm.nih.gov/nuccore/NC_001788?from=15619&to=15670&report=gbwithparts	http://www.ncbi.nlm.nih.gov/nuccore/NC_001788?from=15619&to=15670&report=gbwithparts	15464	16670	/	/	15619	15670	27	1.9	52	5' end of CR
Mammalia	Equus asinus	NC_001788	16670	http://www.ncbi.nlm.nih.gov/nuccore/NC_001788	NC_001788	http://www.ncbi.nlm.nih.gov/nuccore/NC_001788?from=16125&to=16377&report=gbwithparts	http://www.ncbi.nlm.nih.gov/nuccore/NC_001788?from=16125&to=16377&report=gbwithparts	15464	16670	/	/	16125	16377	24	10.5	253	3' end of CR
Mammalia	Macropus robustus	NC_001794	16896	http://www.ncbi.nlm.nih.gov/nuccore/NC_001794	NC_001794	http://www.ncbi.nlm.nih.gov/nuccore/NC_001794?from=15855&to=15915&report=gbwithparts	http://www.ncbi.nlm.nih.gov/nuccore/NC_001794?from=15855&to=15915&report=gbwithparts	15469	16896	/	/	15855	15915	26	2.4	61	5' end of CR
Mammalia	Ceratotherium simum	NC_001808	16832	http://www.ncbi.nlm.nih.gov/nuccore/NC_001808	NC_001808	http://www.ncbi.nlm.nih.gov/nuccore/NC_001808?from=16186&to=16537&report=gbwithparts	http://www.ncbi.nlm.nih.gov/nuccore/NC_001808?from=16186&to=16537&report=gbwithparts	15452	16832	/	/	16186	16537	10	35.2	352	3' end of CR
Mammalia	Dasypus novemcinctus	NC_001821	17056	http://www.ncbi.nlm.nih.gov/nuccore/NC_001821	NC_001821	http://www.ncbi.nlm.nih.gov/nuccore/NC_001821?from=15525&to=15792&report=gbwithparts	http://www.ncbi.nlm.nih.gov/nuccore/NC_001821?from=15525&to=15792&report=gbwithparts	15453	17056	/	/	15525	15792	80	3.4	268	5' end of CR
Mammalia	Dasypus novemcinctus	NC_001821	17056	http://www.ncbi.nlm.nih.gov/nuccore/NC_001821	NC_001821	http://www.ncbi.nlm.nih.gov/nuccore/NC_001821?from=16279&to=16414&report=gbwithparts	http://www.ncbi.nlm.nih.gov/nuccore/NC_001821?from=16279&to=16414&report=gbwithparts	15453	17056	/	/	16279	16414	6	22.7	136	CR
Mammalia	Dasypus novemcinctus	NC_001821	17056	http://www.ncbi.nlm.nih.gov/nuccore/NC_001821	NC_001821	http://www.ncbi.nlm.nih.gov/nuccore/NC_001821?from=16705&to=17011&report=gbwithparts	http://www.ncbi.nlm.nih.gov/nuccore/NC_001821?from=16705&to=17011&report=gbwithparts	15453	17056	/	/	16705	17011	64	4.8	307	3' end of CR
Mammalia	Dasypus novemcinctus	NC_001821	17056	http://www.ncbi.nlm.nih.gov/nuccore/NC_001821	NC_001821	http://www.ncbi.nlm.nih.gov/nuccore/NC_001821?from=16705&to=16975&report=gbwithparts	http://www.ncbi.nlm.nih.gov/nuccore/NC_001821?from=16705&to=16975&report=gbwithparts	15453	17056	/	/	16705	16975	64	4.2	271	3' end of CR
Mammalia	Dasypus novemcinctus	NC_001821	17056	http://www.ncbi.nlm.nih.gov/nuccore/NC_001821	NC_001821	http://www.ncbi.nlm.nih.gov/nuccore/NC_001821?from=16724&to=17012&report=gbwithparts	http://www.ncbi.nlm.nih.gov/nuccore/NC_001821?from=16724&to=17012&report=gbwithparts	15453	17056	/	/	16724	17012	128	2.3	289	3' end of CR
Mammalia	Oryctolagus cuniculus	NC_001913	17245	http://www.ncbi.nlm.nih.gov/nuccore/NC_001913	NC_001913	http://www.ncbi.nlm.nih.gov/nuccore/NC_001913?from=16224&to=16439&report=gbwithparts	http://www.ncbi.nlm.nih.gov/nuccore/NC_001913?from=16224&to=16439&report=gbwithparts	15446	17245	/	/	16224	16439	20	10.8	216	3' end of CR
Mammalia	Oryctolagus cuniculus	NC_001913	17245	http://www.ncbi.nlm.nih.gov/nuccore/NC_001913	NC_001913	http://www.ncbi.nlm.nih.gov/nuccore/NC_001913?from=16610&to=17223&report=gbwithparts	http://www.ncbi.nlm.nih.gov/nuccore/NC_001913?from=16610&to=17223&report=gbwithparts	15446	17245	/	/	16610	17223	153	4	614	3' end of CR
Mammalia	Ovis aries	NC_001941	16616	http://www.ncbi.nlm.nih.gov/nuccore/NC_001941	NC_001941	http://www.ncbi.nlm.nih.gov/nuccore/NC_001941?from=15649&to=15954&report=gbwithparts	http://www.ncbi.nlm.nih.gov/nuccore/NC_001941?from=15649&to=15954&report=gbwithparts	15437	16616	/	/	15649	15954	75	4.1	306	5' end of CR
Mammalia	Artibeus jamaicensis	NC_002009	16651	http://www.ncbi.nlm.nih.gov/nuccore/NC_002009	NC_002009	http://www.ncbi.nlm.nih.gov/nuccore/NC_002009?from=16180&to=16343&report=gbwithparts	http://www.ncbi.nlm.nih.gov/nuccore/NC_002009?from=16180&to=16343&report=gbwithparts	15424	16651	/	/	16180	16343	14	11.7	164	3' end of CR
Mammalia	Orycteropus afer	NC_002078	16816	http://www.ncbi.nlm.nih.gov/nuccore/NC_002078	NC_002078	http://www.ncbi.nlm.nih.gov/nuccore/NC_002078?from=16220&to=16421&report=gbwithparts	http://www.ncbi.nlm.nih.gov/nuccore/NC_002078?from=16220&to=16421&report=gbwithparts	15453	16816	/	/	16220	16421	6	33.7	202	3' end of CR
Mammalia	Sus scrofa	NC_000845	16613	http://www.ncbi.nlm.nih.gov/nuccore/NC_000845	NC_000845	http://www.ncbi.nlm.nih.gov/nuccore/NC_000845?from=197&to=247&report=gbwithparts	http://www.ncbi.nlm.nih.gov/nuccore/NC_000845?from=197&to=247&report=gbwithparts	1	1175	/	/	197	247	26	2	51	5' end of CR
Mammalia	Sus scrofa	NC_000845	16613	http://www.ncbi.nlm.nih.gov/nuccore/NC_000845	NC_000845	http://www.ncbi.nlm.nih.gov/nuccore/NC_000845?from=207&to=266&report=gbwithparts	http://www.ncbi.nlm.nih.gov/nuccore/NC_000845?from=207&to=266&report=gbwithparts	1	1175	/	/	207	266	26	2.3	60	5' end of CR
Mammalia	Sus scrofa	NC_000845	16613	http://www.ncbi.nlm.nih.gov/nuccore/NC_000845	NC_000845	http://www.ncbi.nlm.nih.gov/nuccore/NC_000845?from=707&to=842&report=gbwithparts	http://www.ncbi.nlm.nih.gov/nuccore/NC_000845?from=707&to=842&report=gbwithparts	1	1175	/	/	707	842	10	13.6	136	3' end of CR
Mammalia	Cavia porcellus	NC_000884	16801	http://www.ncbi.nlm.nih.gov/nuccore/NC_000884	NC_000884	http://www.ncbi.nlm.nih.gov/nuccore/NC_000884?from=16258&to=16563&report=gbwithparts	http://www.ncbi.nlm.nih.gov/nuccore/NC_000884?from=16258&to=16563&report=gbwithparts	15445	16801	/	/	16258	16563	16	19.1	306	3' end of CR
Mammalia	Hippopotamus amphibius	NC_000889	16407	http://www.ncbi.nlm.nih.gov/nuccore/NC_000889	NC_000889	http://www.ncbi.nlm.nih.gov/nuccore/NC_000889?from=15562&to=15611&report=gbwithparts	http://www.ncbi.nlm.nih.gov/nuccore/NC_000889?from=15562&to=15611&report=gbwithparts	15447	16407	/	/	15562	15611	26	1.9	50	5' end of CR
Mammalia	Ornithorhynchus anatinus	NC_000891	17019	http://www.ncbi.nlm.nih.gov/nuccore/NC_000891	NC_000891	http://www.ncbi.nlm.nih.gov/nuccore/NC_000891?from=16306&to=16373&report=gbwithparts	http://www.ncbi.nlm.nih.gov/nuccore/NC_000891?from=16306&to=16373&report=gbwithparts	15461	17019	/	/	16306	16373	9	7.1	68	CR
Mammalia	Ornithorhynchus anatinus	NC_000891	17019	http://www.ncbi.nlm.nih.gov/nuccore/NC_000891	NC_000891	http://www.ncbi.nlm.nih.gov/nuccore/NC_000891?from=16328&to=16379&report=gbwithparts	http://www.ncbi.nlm.nih.gov/nuccore/NC_000891?from=16328&to=16379&report=gbwithparts	15461	17019	/	/	16328	16379	27	1.9	52	CR
Mammalia	Ornithorhynchus anatinus	NC_000891	17019	http://www.ncbi.nlm.nih.gov/nuccore/NC_000891	NC_000891	http://www.ncbi.nlm.nih.gov/nuccore/NC_000891?from=16445&to=16779&report=gbwithparts	http://www.ncbi.nlm.nih.gov/nuccore/NC_000891?from=16445&to=16779&report=gbwithparts	15461	17019	/	/	16445	16779	17	19.8	335	3' end of CR
Mammalia	Ornithorhynchus anatinus	NC_000891	17019	http://www.ncbi.nlm.nih.gov/nuccore/NC_000891	NC_000891	http://www.ncbi.nlm.nih.gov/nuccore/NC_000891?from=16801&to=16838&report=gbwithparts	http://www.ncbi.nlm.nih.gov/nuccore/NC_000891?from=16801&to=16838&report=gbwithparts	15461	17019	/	/	16801	16838	17	2.2	38	3' end of CR
Mammalia	Ornithorhynchus anatinus	NC_000891	17019	http://www.ncbi.nlm.nih.gov/nuccore/NC_000891	NC_000891	http://www.ncbi.nlm.nih.gov/nuccore/NC_000891?from=16805&to=16835&report=gbwithparts	http://www.ncbi.nlm.nih.gov/nuccore/NC_000891?from=16805&to=16835&report=gbwithparts	15461	17019	/	/	16805	16835	16	1.9	31	3' end of CR
Mammalia	Loxodonta africana	NC_000934	16866	http://www.ncbi.nlm.nih.gov/nuccore/NC_000934	NC_000934	http://www.ncbi.nlm.nih.gov/nuccore/NC_000934?from=16175&to=16297&report=gbwithparts	http://www.ncbi.nlm.nih.gov/nuccore/NC_000934?from=16175&to=16297&report=gbwithparts	15418	16866	/	/	16175	16297	6	18.5	123	CR
Mammalia	Loxodonta africana	NC_000934	16866	http://www.ncbi.nlm.nih.gov/nuccore/NC_000934	NC_000934	http://www.ncbi.nlm.nih.gov/nuccore/NC_000934?from=16175&to=16298&report=gbwithparts	http://www.ncbi.nlm.nih.gov/nuccore/NC_000934?from=16175&to=16298&report=gbwithparts	15418	16866	/	/	16175	16298	34	3.6	124	CR
Mammalia	Loxodonta africana	NC_000934	16866	http://www.ncbi.nlm.nih.gov/nuccore/NC_000934	NC_000934	http://www.ncbi.nlm.nih.gov/nuccore/NC_000934?from=16175&to=16297&report=gbwithparts	http://www.ncbi.nlm.nih.gov/nuccore/NC_000934?from=16175&to=16297&report=gbwithparts	15418	16866	/	/	16175	16297	28	4.6	123	CR
Mammalia	Loxodonta africana	NC_000934	16866	http://www.ncbi.nlm.nih.gov/nuccore/NC_000934	NC_000934	http://www.ncbi.nlm.nih.gov/nuccore/NC_000934?from=16295&to=16555&report=gbwithparts	http://www.ncbi.nlm.nih.gov/nuccore/NC_000934?from=16295&to=16555&report=gbwithparts	15418	16866	/	/	16295	16555	6	43.5	261	3' end of CR
Mammalia	Talpa europaea	NC_002391	16884	http://www.ncbi.nlm.nih.gov/nuccore/NC_002391	NC_002391	http://www.ncbi.nlm.nih.gov/nuccore/NC_002391?from=16197&to=16512&report=gbwithparts	http://www.ncbi.nlm.nih.gov/nuccore/NC_002391?from=16197&to=16512&report=gbwithparts	15463	16884	/	/	16197	16512	16	19.8	316	3' end of CR
Mammalia	Lama pacos	NC_002504	16652	http://www.ncbi.nlm.nih.gov/nuccore/NC_002504	NC_002504	http://www.ncbi.nlm.nih.gov/nuccore/NC_002504?from=2965&to=2989&report=gbwithparts	http://www.ncbi.nlm.nih.gov/nuccore/NC_002504?from=2965&to=2989&report=gbwithparts	15426	16652	/	/	2965	2989	12	2.1	25	CDS (ND1)
Mammalia	Lama pacos	NC_002504	16652	http://www.ncbi.nlm.nih.gov/nuccore/NC_002504	NC_002504	http://www.ncbi.nlm.nih.gov/nuccore/NC_002504?from=15541&to=15590&report=gbwithparts	http://www.ncbi.nlm.nih.gov/nuccore/NC_002504?from=15541&to=15590&report=gbwithparts	15426	16652	/	/	15541	15590	26	1.9	50	5' end of CR
Mammalia	Lama pacos	NC_002504	16652	http://www.ncbi.nlm.nih.gov/nuccore/NC_002504	NC_002504	http://www.ncbi.nlm.nih.gov/nuccore/NC_002504?from=16172&to=16310&report=gbwithparts	http://www.ncbi.nlm.nih.gov/nuccore/NC_002504?from=16172&to=16310&report=gbwithparts	15426	16652	/	/	16172	16310	6	23.2	139	3' end of CR
Mammalia	Lama pacos	NC_002504	16652	http://www.ncbi.nlm.nih.gov/nuccore/NC_002504	NC_002504	http://www.ncbi.nlm.nih.gov/nuccore/NC_002504?from=16133&to=16328&report=gbwithparts	http://www.ncbi.nlm.nih.gov/nuccore/NC_002504?from=16133&to=16328&report=gbwithparts	15426	16652	/	/	16133	16328	30	6.5	196	3' end of CR
Mammalia	Tupaia belangeri	NC_002521	16754	http://www.ncbi.nlm.nih.gov/nuccore/NC_002521	NC_002521	http://www.ncbi.nlm.nih.gov/nuccore/NC_002521?from=16189&to=16400&report=gbwithparts	http://www.ncbi.nlm.nih.gov/nuccore/NC_002521?from=16189&to=16400&report=gbwithparts	15405	16754	/	/	16189	16400	8	24.8	212	3' end of CR
Mammalia	Tupaia belangeri	NC_002521	16754	http://www.ncbi.nlm.nih.gov/nuccore/NC_002521	NC_002521	http://www.ncbi.nlm.nih.gov/nuccore/NC_002521?from=16189&to=16400&report=gbwithparts	http://www.ncbi.nlm.nih.gov/nuccore/NC_002521?from=16189&to=16400&report=gbwithparts	15405	16754	/	/	16189	16400	26	8.2	212	3' end of CR
Mammalia	Tupaia belangeri	NC_002521	16754	http://www.ncbi.nlm.nih.gov/nuccore/NC_002521	NC_002521	http://www.ncbi.nlm.nih.gov/nuccore/NC_002521?from=16189&to=16400&report=gbwithparts	http://www.ncbi.nlm.nih.gov/nuccore/NC_002521?from=16189&to=16400&report=gbwithparts	15405	16754	/	/	16189	16400	34	6.1	212	3' end of CR
Mammalia	Pteropus dasymallus	NC_002612	16705	http://www.ncbi.nlm.nih.gov/nuccore/NC_002612	NC_002612	http://www.ncbi.nlm.nih.gov/nuccore/NC_002612?from=16237&to=16442&report=gbwithparts	http://www.ncbi.nlm.nih.gov/nuccore/NC_002612?from=16237&to=16442&report=gbwithparts	15456	16705	/	/	16237	16442	6	34.3	206	3' end of CR
Mammalia	Pteropus scapulatus	NC_002619	16741	http://www.ncbi.nlm.nih.gov/nuccore/NC_002619	NC_002619	http://www.ncbi.nlm.nih.gov/nuccore/NC_002619?from=16227&to=16481&report=gbwithparts	http://www.ncbi.nlm.nih.gov/nuccore/NC_002619?from=16227&to=16481&report=gbwithparts	15456	16741	/	/	16227	16481	6	42.5	255	3' end of CR
Mammalia	Chalinolobus tuberculatus	NC_002626	16818	http://www.ncbi.nlm.nih.gov/nuccore/NC_002626	NC_002626	http://www.ncbi.nlm.nih.gov/nuccore/NC_002626?from=13754&to=13789&report=gbwithparts	http://www.ncbi.nlm.nih.gov/nuccore/NC_002626?from=13754&to=13789&report=gbwithparts	15427	16818	/	/	13754	13789	18	2	36	CDS (ND6)
Mammalia	Chalinolobus tuberculatus	NC_002626	16818	http://www.ncbi.nlm.nih.gov/nuccore/NC_002626	NC_002626	http://www.ncbi.nlm.nih.gov/nuccore/NC_002626?from=15436&to=15704&report=gbwithparts	http://www.ncbi.nlm.nih.gov/nuccore/NC_002626?from=15436&to=15704&report=gbwithparts	15427	16818	/	/	15436	15704	81	3.3	269	5' end of CR
Mammalia	Chalinolobus tuberculatus	NC_002626	16818	http://www.ncbi.nlm.nih.gov/nuccore/NC_002626	NC_002626	http://www.ncbi.nlm.nih.gov/nuccore/NC_002626?from=16239&to=16544&report=gbwithparts	http://www.ncbi.nlm.nih.gov/nuccore/NC_002626?from=16239&to=16544&report=gbwithparts	15427	16818	/	/	16239	16544	6	51	306	3' end of CR
Mammalia	Isoodon macrourus	NC_002746	16852	http://www.ncbi.nlm.nih.gov/nuccore/NC_002746	NC_002746	http://www.ncbi.nlm.nih.gov/nuccore/NC_002746?from=16747&to=16776&report=gbwithparts	http://www.ncbi.nlm.nih.gov/nuccore/NC_002746?from=16747&to=16776&report=gbwithparts	15448	16852	/	/	16747	16776	13	2.3	30	3' end of CR
Mammalia	Nycticebus coucang	NC_002765	16764	http://www.ncbi.nlm.nih.gov/nuccore/NC_002765	NC_002765	http://www.ncbi.nlm.nih.gov/nuccore/NC_002765?from=16226&to=16482&report=gbwithparts	http://www.ncbi.nlm.nih.gov/nuccore/NC_002765?from=16226&to=16482&report=gbwithparts	15485	16764	/	/	16226	16482	12	21.4	257	3' end of CR
Mammalia	Echinosorex gymnura	NC_002808	17088	http://www.ncbi.nlm.nih.gov/nuccore/NC_002808	NC_002808	http://www.ncbi.nlm.nih.gov/nuccore/NC_002808?from=15581&to=15917&report=gbwithparts	http://www.ncbi.nlm.nih.gov/nuccore/NC_002808?from=15581&to=15917&report=gbwithparts	15479	17088	/	/	15581	15917	76	4.4	337	5' end of CR
Mammalia	Echinosorex gymnura	NC_002808	17088	http://www.ncbi.nlm.nih.gov/nuccore/NC_002808	NC_002808	http://www.ncbi.nlm.nih.gov/nuccore/NC_002808?from=16491&to=16877&report=gbwithparts	http://www.ncbi.nlm.nih.gov/nuccore/NC_002808?from=16491&to=16877&report=gbwithparts	15479	17088	/	/	16491	16877	6	64.8	387	3' end of CR
Mammalia	Tarsius bancanus	NC_002811	16927	http://www.ncbi.nlm.nih.gov/nuccore/NC_002811	NC_002811	http://www.ncbi.nlm.nih.gov/nuccore/NC_002811?from=16208&to=16540&report=gbwithparts	http://www.ncbi.nlm.nih.gov/nuccore/NC_002811?from=16208&to=16540&report=gbwithparts	15449	16927	/	/	16208	16540	22	15.1	333	3' end of CR
Mammalia	Ochotona collaris	NC_003033	16968	http://www.ncbi.nlm.nih.gov/nuccore/NC_003033	NC_003033	http://www.ncbi.nlm.nih.gov/nuccore/NC_003033?from=16256&to=16429&report=gbwithparts	http://www.ncbi.nlm.nih.gov/nuccore/NC_003033?from=16256&to=16429&report=gbwithparts	15429	16968	/	/	16256	16429	6	29.5	174	CR
Mammalia	Trichosurus vulpecula	NC_003039	17191	http://www.ncbi.nlm.nih.gov/nuccore/NC_003039	NC_003039	http://www.ncbi.nlm.nih.gov/nuccore/NC_003039?from=15597&to=15633&report=gbwithparts	http://www.ncbi.nlm.nih.gov/nuccore/NC_003039?from=15597&to=15633&report=gbwithparts	15438	17191	/	/	15597	15633	19	1.9	37	5' end of CR
Mammalia	Trichosurus vulpecula	NC_003039	17191	http://www.ncbi.nlm.nih.gov/nuccore/NC_003039	NC_003039	http://www.ncbi.nlm.nih.gov/nuccore/NC_003039?from=16450&to=16682&report=gbwithparts	http://www.ncbi.nlm.nih.gov/nuccore/NC_003039?from=16450&to=16682&report=gbwithparts	15438	17191	/	/	16450	16682	10	23.3	233	CR
Mammalia	Trichosurus vulpecula	NC_003039	17191	http://www.ncbi.nlm.nih.gov/nuccore/NC_003039	NC_003039	http://www.ncbi.nlm.nih.gov/nuccore/NC_003039?from=16821&to=16953&report=gbwithparts	http://www.ncbi.nlm.nih.gov/nuccore/NC_003039?from=16821&to=16953&report=gbwithparts	15438	17191	/	/	16821	16953	8	16.6	133	3' end of CR
Mammalia	Episoriculus fumidus	NC_003040	17488	http://www.ncbi.nlm.nih.gov/nuccore/NC_003040	NC_003040	http://www.ncbi.nlm.nih.gov/nuccore/NC_003040?from=15702&to=16154&report=gbwithparts	http://www.ncbi.nlm.nih.gov/nuccore/NC_003040?from=15702&to=16154&report=gbwithparts	15485	17488	/	/	15702	16154	80	5.7	453	5' end of CR
Mammalia	Episoriculus fumidus	NC_003040	17488	http://www.ncbi.nlm.nih.gov/nuccore/NC_003040	NC_003040	http://www.ncbi.nlm.nih.gov/nuccore/NC_003040?from=16154&to=16212&report=gbwithparts	http://www.ncbi.nlm.nih.gov/nuccore/NC_003040?from=16154&to=16212&report=gbwithparts	15485	17488	/	/	16154	16212	26	2.3	59	5' end of CR
Mammalia	Episoriculus fumidus	NC_003040	17488	http://www.ncbi.nlm.nih.gov/nuccore/NC_003040	NC_003040	http://www.ncbi.nlm.nih.gov/nuccore/NC_003040?from=16769&to=17217&report=gbwithparts	http://www.ncbi.nlm.nih.gov/nuccore/NC_003040?from=16769&to=17217&report=gbwithparts	15485	17488	/	/	16769	17217	8	54.9	449	3' end of CR
Mammalia	Canis lupus familiaris	NC_002008	16727	http://www.ncbi.nlm.nih.gov/nuccore/NC_002008	NC_002008	http://www.ncbi.nlm.nih.gov/nuccore/NC_002008?from=16130&to=16430&report=gbwithparts	http://www.ncbi.nlm.nih.gov/nuccore/NC_002008?from=16130&to=16430&report=gbwithparts	15458	16727	/	/	16130	16430	10	30.1	301	3' end of CR
Mammalia	Dugong dugon	NC_003314	16850	http://www.ncbi.nlm.nih.gov/nuccore/NC_003314	NC_003314	http://www.ncbi.nlm.nih.gov/nuccore/NC_003314?from=11481&to=11512&report=gbwithparts	http://www.ncbi.nlm.nih.gov/nuccore/NC_003314?from=11481&to=11512&report=gbwithparts	15431	16850	/	/	11481	11512	17	2	32	CDS (ND4)
Mammalia	Dugong dugon	NC_003314	16850	http://www.ncbi.nlm.nih.gov/nuccore/NC_003314	NC_003314	http://www.ncbi.nlm.nih.gov/nuccore/NC_003314?from=16142&to=16537&report=gbwithparts	http://www.ncbi.nlm.nih.gov/nuccore/NC_003314?from=16142&to=16537&report=gbwithparts	15431	16850	/	/	16142	16537	6	66	396	3' end of CR
Mammalia	Tachyglossus aculeatus	NC_003321	16360	http://www.ncbi.nlm.nih.gov/nuccore/NC_003321	NC_003321	http://www.ncbi.nlm.nih.gov/nuccore/NC_003321?from=16193&to=16232&report=gbwithparts	http://www.ncbi.nlm.nih.gov/nuccore/NC_003321?from=16193&to=16232&report=gbwithparts	15452	16360	/	/	16193	16232	10	4	40	3' end of CR
Mammalia	Vombatus ursinus	NC_003322	16996	http://www.ncbi.nlm.nih.gov/nuccore/NC_003322	NC_003322	http://www.ncbi.nlm.nih.gov/nuccore/NC_003322?from=15560&to=15682&report=gbwithparts	http://www.ncbi.nlm.nih.gov/nuccore/NC_003322?from=15560&to=15682&report=gbwithparts	15459	16996	/	/	15560	15682	25	5.2	123	5' end of CR
Mammalia	Vombatus ursinus	NC_003322	16996	http://www.ncbi.nlm.nih.gov/nuccore/NC_003322	NC_003322	http://www.ncbi.nlm.nih.gov/nuccore/NC_003322?from=15539&to=15696&report=gbwithparts	http://www.ncbi.nlm.nih.gov/nuccore/NC_003322?from=15539&to=15696&report=gbwithparts	15459	16996	/	/	15539	15696	46	3.4	158	5' end of CR
Mammalia	Vombatus ursinus	NC_003322	16996	http://www.ncbi.nlm.nih.gov/nuccore/NC_003322	NC_003322	http://www.ncbi.nlm.nih.gov/nuccore/NC_003322?from=16555&to=16590&report=gbwithparts	http://www.ncbi.nlm.nih.gov/nuccore/NC_003322?from=16555&to=16590&report=gbwithparts	15459	16996	/	/	16555	16590	10	3.6	36	3' end of CR
Mammalia	Ursus americanus	NC_003426	16841	http://www.ncbi.nlm.nih.gov/nuccore/NC_003426	NC_003426	http://www.ncbi.nlm.nih.gov/nuccore/NC_003426?from=264&to=605&report=gbwithparts	http://www.ncbi.nlm.nih.gov/nuccore/NC_003426?from=264&to=605&report=gbwithparts	16387	16841	/	/	264	605	6	58	342	3' end of CR
Mammalia	Ursus arctos	NC_003427	17020	http://www.ncbi.nlm.nih.gov/nuccore/NC_003427	NC_003427	http://www.ncbi.nlm.nih.gov/nuccore/NC_003427?from=228&to=265&report=gbwithparts	http://www.ncbi.nlm.nih.gov/nuccore/NC_003427?from=228&to=265&report=gbwithparts	16580	17020	/	/	228	265	10	3.8	38	3' end of CR
Mammalia	Ursus arctos	NC_003427	17020	http://www.ncbi.nlm.nih.gov/nuccore/NC_003427	NC_003427	http://www.ncbi.nlm.nih.gov/nuccore/NC_003427?from=259&to=796&report=gbwithparts	http://www.ncbi.nlm.nih.gov/nuccore/NC_003427?from=259&to=796&report=gbwithparts	16580	17020	/	/	259	796	10	53.6	538	3' end of CR
Mammalia	Ursus maritimus	NC_003428	17017	http://www.ncbi.nlm.nih.gov/nuccore/NC_003428	NC_003428	http://www.ncbi.nlm.nih.gov/nuccore/NC_003428?from=228&to=265&report=gbwithparts	http://www.ncbi.nlm.nih.gov/nuccore/NC_003428?from=228&to=265&report=gbwithparts	16575	17017	/	/	228	265	10	3.8	38	3' end of CR
Mammalia	Ursus maritimus	NC_003428	17017	http://www.ncbi.nlm.nih.gov/nuccore/NC_003428	NC_003428	http://www.ncbi.nlm.nih.gov/nuccore/NC_003428?from=259&to=783&report=gbwithparts	http://www.ncbi.nlm.nih.gov/nuccore/NC_003428?from=259&to=783&report=gbwithparts	16575	17017	/	/	259	783	10	52.5	525	3' end of CR
Mammalia	Ursus maritimus	NC_003428	17017	http://www.ncbi.nlm.nih.gov/nuccore/NC_003428	NC_003428	http://www.ncbi.nlm.nih.gov/nuccore/NC_003428?from=1659&to=1692&report=gbwithparts	http://www.ncbi.nlm.nih.gov/nuccore/NC_003428?from=1659&to=1692&report=gbwithparts	16575	17017	/	/	1659	1692	17	1.9	34	12S
Mammalia	Lemur catta	NC_004025	17036	http://www.ncbi.nlm.nih.gov/nuccore/NC_004025	NC_004025	http://www.ncbi.nlm.nih.gov/nuccore/NC_004025?from=16241&to=16430&report=gbwithparts	http://www.ncbi.nlm.nih.gov/nuccore/NC_004025?from=16241&to=16430&report=gbwithparts	15454	17036	/	/	16241	16430	6	31.7	190	CR
Mammalia	Lemur catta	NC_004025	17036	http://www.ncbi.nlm.nih.gov/nuccore/NC_004025	NC_004025	http://www.ncbi.nlm.nih.gov/nuccore/NC_004025?from=16428&to=16585&report=gbwithparts	http://www.ncbi.nlm.nih.gov/nuccore/NC_004025?from=16428&to=16585&report=gbwithparts	15454	17036	/	/	16428	16585	6	26.3	158	3' end of CR
Mammalia	Galeopterus variegatus	NC_004031	16748	http://www.ncbi.nlm.nih.gov/nuccore/NC_004031	NC_004031	http://www.ncbi.nlm.nih.gov/nuccore/NC_004031?from=9733&to=9774&report=gbwithparts	http://www.ncbi.nlm.nih.gov/nuccore/NC_004031?from=9733&to=9774&report=gbwithparts	15429	16748	/	/	9733	9774	18	2.3	42	CDS (ND3)
Mammalia	Galeopterus variegatus	NC_004031	16748	http://www.ncbi.nlm.nih.gov/nuccore/NC_004031	NC_004031	http://www.ncbi.nlm.nih.gov/nuccore/NC_004031?from=16192&to=16366&report=gbwithparts	http://www.ncbi.nlm.nih.gov/nuccore/NC_004031?from=16192&to=16366&report=gbwithparts	15429	16748	/	/	16192	16366	6	27.2	175	3' end of CR
Mammalia	Galeopterus variegatus	NC_004031	16748	http://www.ncbi.nlm.nih.gov/nuccore/NC_004031	NC_004031	http://www.ncbi.nlm.nih.gov/nuccore/NC_004031?from=16186&to=16366&report=gbwithparts	http://www.ncbi.nlm.nih.gov/nuccore/NC_004031?from=16186&to=16366&report=gbwithparts	15429	16748	/	/	16186	16366	40	4.5	181	3' end of CR
Mammalia	Macroscelides proboscideus	NC_004026	16641	http://www.ncbi.nlm.nih.gov/nuccore/NC_004026	NC_004026	http://www.ncbi.nlm.nih.gov/nuccore/NC_004026?from=16050&to=16373&report=gbwithparts	http://www.ncbi.nlm.nih.gov/nuccore/NC_004026?from=16050&to=16373&report=gbwithparts	15402	16641	/	/	16050	16373	8	40.5	324	3' end of CR
Mammalia	Tamandua tetradactyla	NC_004032	16395	http://www.ncbi.nlm.nih.gov/nuccore/NC_004032	NC_004032	http://www.ncbi.nlm.nih.gov/nuccore/NC_004032?from=16167&to=16391&report=gbwithparts	http://www.ncbi.nlm.nih.gov/nuccore/NC_004032?from=16167&to=16391&report=gbwithparts	15421	16395	/	/	16167	16391	118	1.9	225	3' end of CR
Mammalia	Manis tetradactyla	NC_004027	16571	http://www.ncbi.nlm.nih.gov/nuccore/NC_004027	NC_004027	http://www.ncbi.nlm.nih.gov/nuccore/NC_004027?from=15528&to=15649&report=gbwithparts	http://www.ncbi.nlm.nih.gov/nuccore/NC_004027?from=15528&to=15649&report=gbwithparts	15407	16571	/	/	15528	15649	39	3.1	122	5' end of CR
Mammalia	Manis tetradactyla	NC_004027	16571	http://www.ncbi.nlm.nih.gov/nuccore/NC_004027	NC_004027	http://www.ncbi.nlm.nih.gov/nuccore/NC_004027?from=15454&to=15692&report=gbwithparts	http://www.ncbi.nlm.nih.gov/nuccore/NC_004027?from=15454&to=15692&report=gbwithparts	15407	16571	/	/	15454	15692	79	3	239	5' end of CR
Mammalia	Lepus europaeus	NC_004028	17734	http://www.ncbi.nlm.nih.gov/nuccore/NC_004028	NC_004028	http://www.ncbi.nlm.nih.gov/nuccore/NC_004028?from=16203&to=16524&report=gbwithparts	http://www.ncbi.nlm.nih.gov/nuccore/NC_004028?from=16203&to=16524&report=gbwithparts	15440	17734	/	/	16203	16524	10	32.2	322	CR
Mammalia	Lepus europaeus	NC_004028	17734	http://www.ncbi.nlm.nih.gov/nuccore/NC_004028	NC_004028	http://www.ncbi.nlm.nih.gov/nuccore/NC_004028?from=16695&to=17692&report=gbwithparts	http://www.ncbi.nlm.nih.gov/nuccore/NC_004028?from=16695&to=17692&report=gbwithparts	15440	17734	/	/	16695	17692	140	7.1	998	3' end of CR
Mammalia	Muntiacus reevesi	NC_004069	16354	http://www.ncbi.nlm.nih.gov/nuccore/NC_004069	NC_004069	http://www.ncbi.nlm.nih.gov/nuccore/NC_004069?from=13161&to=13193&report=gbwithparts	http://www.ncbi.nlm.nih.gov/nuccore/NC_004069?from=13161&to=13193&report=gbwithparts	15436	16354	/	/	13161	13193	14	2.3	33	CDS (ND5)
Mammalia	Muntiacus crinifrons	NC_004577	16357	http://www.ncbi.nlm.nih.gov/nuccore/NC_004577	NC_004577	http://www.ncbi.nlm.nih.gov/nuccore/NC_004577?from=13158&to=13201&report=gbwithparts	http://www.ncbi.nlm.nih.gov/nuccore/NC_004577?from=13158&to=13201&report=gbwithparts	15434	16357	/	/	13158	13201	15	3	44	CDS (ND5)
Mammalia	Procavia capensis	NC_004919	16743	http://www.ncbi.nlm.nih.gov/nuccore/NC_004919	NC_004919	http://www.ncbi.nlm.nih.gov/nuccore/NC_004919?from=3499&to=3540&report=gbwithparts	http://www.ncbi.nlm.nih.gov/nuccore/NC_004919?from=3499&to=3540&report=gbwithparts	15459	16743	/	/	3499	3540	14	3	42	CDS-ND1
Mammalia	Procavia capensis	NC_004919	16743	http://www.ncbi.nlm.nih.gov/nuccore/NC_004919	NC_004919	http://www.ncbi.nlm.nih.gov/nuccore/NC_004919?from=16109&to=16469&report=gbwithparts	http://www.ncbi.nlm.nih.gov/nuccore/NC_004919?from=16109&to=16469&report=gbwithparts	15459	16743	/	/	16109	16469	8	45.1	361	3' end of CR
Mammalia	Chrysochloris asiatica	NC_004920	16652	http://www.ncbi.nlm.nih.gov/nuccore/NC_004920	NC_004920	http://www.ncbi.nlm.nih.gov/nuccore/NC_004920?from=16126&to=16416&report=gbwithparts	http://www.ncbi.nlm.nih.gov/nuccore/NC_004920?from=16126&to=16416&report=gbwithparts	15419	16652	/	/	16126	16416	8	36.4	291	3' end of CR
Mammalia	Elephantulus sp. VB001	NC_004921	16677	http://www.ncbi.nlm.nih.gov/nuccore/NC_004921	NC_004921	http://www.ncbi.nlm.nih.gov/nuccore/NC_004921?from=16058&to=16319&report=gbwithparts	http://www.ncbi.nlm.nih.gov/nuccore/NC_004921?from=16058&to=16319&report=gbwithparts	15409	16677	/	/	16058	16319	6	44	262	3' end of CR
Mammalia	Elephantulus sp. VB001	NC_004921	16677	http://www.ncbi.nlm.nih.gov/nuccore/NC_004921	NC_004921	http://www.ncbi.nlm.nih.gov/nuccore/NC_004921?from=16059&to=16361&report=gbwithparts	http://www.ncbi.nlm.nih.gov/nuccore/NC_004921?from=16059&to=16361&report=gbwithparts	15409	16677	/	/	16059	16361	30	9.9	303	3' end of CR
Mammalia	Elephantulus sp. VB001	NC_004921	16677	http://www.ncbi.nlm.nih.gov/nuccore/NC_004921	NC_004921	http://www.ncbi.nlm.nih.gov/nuccore/NC_004921?from=16263&to=16350&report=gbwithparts	http://www.ncbi.nlm.nih.gov/nuccore/NC_004921?from=16263&to=16350&report=gbwithparts	15409	16677	/	/	16263	16350	34	2.6	88	3' end of CR
Mammalia	Elephantulus sp. VB001	NC_004921	16677	http://www.ncbi.nlm.nih.gov/nuccore/NC_004921	NC_004921	http://www.ncbi.nlm.nih.gov/nuccore/NC_004921?from=16059&to=16350&report=gbwithparts	http://www.ncbi.nlm.nih.gov/nuccore/NC_004921?from=16059&to=16350&report=gbwithparts	15409	16677	/	/	16059	16350	6	48.3	292	3' end of CR
Mammalia	Elephantulus sp. VB001	NC_004921	16677	http://www.ncbi.nlm.nih.gov/nuccore/NC_004921	NC_004921	http://www.ncbi.nlm.nih.gov/nuccore/NC_004921?from=16348&to=16406&report=gbwithparts	http://www.ncbi.nlm.nih.gov/nuccore/NC_004921?from=16348&to=16406&report=gbwithparts	15409	16677	/	/	16348	16406	8	7.6	59	3' end of CR
Mammalia	Elephantulus sp. VB001	NC_004921	16677	http://www.ncbi.nlm.nih.gov/nuccore/NC_004921	NC_004921	http://www.ncbi.nlm.nih.gov/nuccore/NC_004921?from=16348&to=16414&report=gbwithparts	http://www.ncbi.nlm.nih.gov/nuccore/NC_004921?from=16348&to=16414&report=gbwithparts	15409	16677	/	/	16348	16414	16	4.5	67	3' end of CR
Mammalia	Elephantulus sp. VB001	NC_004921	16677	http://www.ncbi.nlm.nih.gov/nuccore/NC_004921	NC_004921	http://www.ncbi.nlm.nih.gov/nuccore/NC_004921?from=16348&to=16414&report=gbwithparts	http://www.ncbi.nlm.nih.gov/nuccore/NC_004921?from=16348&to=16414&report=gbwithparts	15409	16677	/	/	16348	16414	24	3	67	3' end of CR
Mammalia	Mogera wogura	NC_005035	16814	http://www.ncbi.nlm.nih.gov/nuccore/NC_005035	NC_005035	http://www.ncbi.nlm.nih.gov/nuccore/NC_005035?from=16230&to=16450&report=gbwithparts	http://www.ncbi.nlm.nih.gov/nuccore/NC_005035?from=16230&to=16450&report=gbwithparts	15483	16814	/	/	16230	16450	8	27.6	221	3' end of CR
Mammalia	Urotrichus talpoides	NC_005034	16904	http://www.ncbi.nlm.nih.gov/nuccore/NC_005034	NC_005034	http://www.ncbi.nlm.nih.gov/nuccore/NC_005034?from=16211&to=16527&report=gbwithparts	http://www.ncbi.nlm.nih.gov/nuccore/NC_005034?from=16211&to=16527&report=gbwithparts	15478	16904	/	/	16211	16527	10	31.7	317	3' end of CR
Mammalia	Hemiechinus auritus	NC_005033	17283	http://www.ncbi.nlm.nih.gov/nuccore/NC_005033	NC_005033	http://www.ncbi.nlm.nih.gov/nuccore/NC_005033?from=15639&to=15906&report=gbwithparts	http://www.ncbi.nlm.nih.gov/nuccore/NC_005033?from=15639&to=15906&report=gbwithparts	15471	17283	/	/	15639	15906	25	10.4	268	5' end of CR
Mammalia	Hemiechinus auritus	NC_005033	17283	http://www.ncbi.nlm.nih.gov/nuccore/NC_005033	NC_005033	http://www.ncbi.nlm.nih.gov/nuccore/NC_005033?from=15602&to=15909&report=gbwithparts	http://www.ncbi.nlm.nih.gov/nuccore/NC_005033?from=15602&to=15909&report=gbwithparts	15471	17283	/	/	15602	15909	78	4	308	5' end of CR
Mammalia	Hemiechinus auritus	NC_005033	17283	http://www.ncbi.nlm.nih.gov/nuccore/NC_005033	NC_005033	http://www.ncbi.nlm.nih.gov/nuccore/NC_005033?from=16585&to=16874&report=gbwithparts	http://www.ncbi.nlm.nih.gov/nuccore/NC_005033?from=16585&to=16874&report=gbwithparts	15471	17283	/	/	16585	16874	8	36.3	290	3' end of CR
Mammalia	Eumetopias jubatus	NC_004030	16638	http://www.ncbi.nlm.nih.gov/nuccore/NC_004030	NC_004030	http://www.ncbi.nlm.nih.gov/nuccore/NC_004030?from=16077&to=16284&report=gbwithparts	http://www.ncbi.nlm.nih.gov/nuccore/NC_004030?from=16077&to=16284&report=gbwithparts	15461	16638	/	/	16077	16284	40	5.5	208	3' end of CR
Mammalia	Eumetopias jubatus	NC_004030	16638	http://www.ncbi.nlm.nih.gov/nuccore/NC_004030	NC_004030	http://www.ncbi.nlm.nih.gov/nuccore/NC_004030?from=16077&to=16284&report=gbwithparts	http://www.ncbi.nlm.nih.gov/nuccore/NC_004030?from=16077&to=16284&report=gbwithparts	15461	16638	/	/	16077	16284	6	33	208	3' end of CR
Mammalia	Eumetopias jubatus	NC_004030	16638	http://www.ncbi.nlm.nih.gov/nuccore/NC_004030	NC_004030	http://www.ncbi.nlm.nih.gov/nuccore/NC_004030?from=16077&to=16326&report=gbwithparts	http://www.ncbi.nlm.nih.gov/nuccore/NC_004030?from=16077&to=16326&report=gbwithparts	15461	16638	/	/	16077	16326	34	7.8	250	3' end of CR
Mammalia	Odobenus rosmarus rosmarus	NC_004029	16565	http://www.ncbi.nlm.nih.gov/nuccore/NC_004029	NC_004029	http://www.ncbi.nlm.nih.gov/nuccore/NC_004029?from=16048&to=16260&report=gbwithparts	http://www.ncbi.nlm.nih.gov/nuccore/NC_004029?from=16048&to=16260&report=gbwithparts	15450	16565	/	/	16048	16260	14	14.8	213	CR
Mammalia	Odobenus rosmarus rosmarus	NC_004029	16565	http://www.ncbi.nlm.nih.gov/nuccore/NC_004029	NC_004029	http://www.ncbi.nlm.nih.gov/nuccore/NC_004029?from=16057&to=16174&report=gbwithparts	http://www.ncbi.nlm.nih.gov/nuccore/NC_004029?from=16057&to=16174&report=gbwithparts	15450	16565	/	/	16057	16174	6	17.7	118	3' end of CR
Mammalia	Odobenus rosmarus rosmarus	NC_004029	16565	http://www.ncbi.nlm.nih.gov/nuccore/NC_004029	NC_004029	http://www.ncbi.nlm.nih.gov/nuccore/NC_004029?from=16047&to=16280&report=gbwithparts	http://www.ncbi.nlm.nih.gov/nuccore/NC_004029?from=16047&to=16280&report=gbwithparts	15450	16565	/	/	16047	16280	8	32.3	234	3' end of CR
Mammalia	Echinops telfairi	NC_002631	16549	http://www.ncbi.nlm.nih.gov/nuccore/NC_002631	NC_002631	http://www.ncbi.nlm.nih.gov/nuccore/NC_002631?from=16036&to=16294&report=gbwithparts	http://www.ncbi.nlm.nih.gov/nuccore/NC_002631?from=16036&to=16294&report=gbwithparts	15430	16549	/	/	16036	16294	12	21.1	259	3' end of CR
Mammalia	Acinonyx jubatus	NC_005212	17047	http://www.ncbi.nlm.nih.gov/nuccore/NC_005212	NC_005212	http://www.ncbi.nlm.nih.gov/nuccore/NC_005212?from=267&to=567&report=gbwithparts	http://www.ncbi.nlm.nih.gov/nuccore/NC_005212?from=267&to=567&report=gbwithparts	1	892join	16337	17047join	267	567	6	50.2	301	3' end of CR
Mammalia	Acinonyx jubatus	NC_005212	17047	http://www.ncbi.nlm.nih.gov/nuccore/NC_005212	NC_005212	http://www.ncbi.nlm.nih.gov/nuccore/NC_005212?from=557&to=593&report=gbwithparts	http://www.ncbi.nlm.nih.gov/nuccore/NC_005212?from=557&to=593&report=gbwithparts	1	892join	16337	17047join	557	593	8	4.6	37	3' end of CR
Mammalia	Acinonyx jubatus	NC_005212	17047	http://www.ncbi.nlm.nih.gov/nuccore/NC_005212	NC_005212	http://www.ncbi.nlm.nih.gov/nuccore/NC_005212?from=16514&to=16794&report=gbwithparts	http://www.ncbi.nlm.nih.gov/nuccore/NC_005212?from=16514&to=16794&report=gbwithparts	1	892join	16337	17047join	16514	16794	80	3.5	281	5' end of CR
Mammalia	Eschrichtius robustus	NC_005270	16412	http://www.ncbi.nlm.nih.gov/nuccore/NC_005270	NC_005270	http://www.ncbi.nlm.nih.gov/nuccore/NC_005270?from=14900&to=14932&report=gbwithparts	http://www.ncbi.nlm.nih.gov/nuccore/NC_005270?from=14900&to=14932&report=gbwithparts	15479	16412	/	/	14900	14932	15	2.2	33	CDS-CYTB
Mammalia	Balaenoptera acutorostrata	NC_005271	16417	http://www.ncbi.nlm.nih.gov/nuccore/NC_005271	NC_005271	http://www.ncbi.nlm.nih.gov/nuccore/NC_005271?from=13220&to=13249&report=gbwithparts	http://www.ncbi.nlm.nih.gov/nuccore/NC_005271?from=13220&to=13249&report=gbwithparts	15483	16417	/	/	13220	13249	15	2	30	CDS-ND5
Mammalia	Jaculus jaculus	NC_005314	16546	http://www.ncbi.nlm.nih.gov/nuccore/NC_005314	NC_005314	http://www.ncbi.nlm.nih.gov/nuccore/NC_005314?from=16104&to=16250&report=gbwithparts	http://www.ncbi.nlm.nih.gov/nuccore/NC_005314?from=16104&to=16250&report=gbwithparts	15456	16546	/	/	16104	16250	10	14.7	147	3' end of CR
Mammalia	Ochotona princeps	NC_005358	16481	http://www.ncbi.nlm.nih.gov/nuccore/NC_005358	NC_005358	http://www.ncbi.nlm.nih.gov/nuccore/NC_005358?from=16248&to=16481&report=gbwithparts	http://www.ncbi.nlm.nih.gov/nuccore/NC_005358?from=16248&to=16481&report=gbwithparts	15425	16481	/	/	16248	16481	6	39	234	3' end of CR
Mammalia	Sorex unguiculatus	NC_005435	17105	http://www.ncbi.nlm.nih.gov/nuccore/NC_005435	NC_005435	http://www.ncbi.nlm.nih.gov/nuccore/NC_005435?from=15574&to=15983&report=gbwithparts	http://www.ncbi.nlm.nih.gov/nuccore/NC_005435?from=15574&to=15983&report=gbwithparts	15463	17105	/	/	15574	15983	78	5.2	410	5' end of CR
Mammalia	Sorex unguiculatus	NC_005435	17105	http://www.ncbi.nlm.nih.gov/nuccore/NC_005435	NC_005435	http://www.ncbi.nlm.nih.gov/nuccore/NC_005435?from=15747&to=15950&report=gbwithparts	http://www.ncbi.nlm.nih.gov/nuccore/NC_005435?from=15747&to=15950&report=gbwithparts	15463	17105	/	/	15747	15950	39	5.1	204	5' end of CR
Mammalia	Sorex unguiculatus	NC_005435	17105	http://www.ncbi.nlm.nih.gov/nuccore/NC_005435	NC_005435	http://www.ncbi.nlm.nih.gov/nuccore/NC_005435?from=15556&to=15983&report=gbwithparts	http://www.ncbi.nlm.nih.gov/nuccore/NC_005435?from=15556&to=15983&report=gbwithparts	15463	17105	/	/	15556	15983	157	2.7	428	5' end of CR
Mammalia	Sorex unguiculatus	NC_005435	17105	http://www.ncbi.nlm.nih.gov/nuccore/NC_005435	NC_005435	http://www.ncbi.nlm.nih.gov/nuccore/NC_005435?from=16545&to=16773&report=gbwithparts	http://www.ncbi.nlm.nih.gov/nuccore/NC_005435?from=16545&to=16773&report=gbwithparts	15463	17105	/	/	16545	16773	14	16.4	229	3' end of CR
Mammalia	Sorex unguiculatus	NC_005435	17105	http://www.ncbi.nlm.nih.gov/nuccore/NC_005435	NC_005435	http://www.ncbi.nlm.nih.gov/nuccore/NC_005435?from=16773&to=16798&report=gbwithparts	http://www.ncbi.nlm.nih.gov/nuccore/NC_005435?from=16773&to=16798&report=gbwithparts	15463	17105	/	/	16773	16798	6	4.3	26	3' end of CR
Mammalia	Pipistrellus abramus	NC_005436	16976	http://www.ncbi.nlm.nih.gov/nuccore/NC_005436	NC_005436	http://www.ncbi.nlm.nih.gov/nuccore/NC_005436?from=15461&to=15957&report=gbwithparts	http://www.ncbi.nlm.nih.gov/nuccore/NC_005436?from=15461&to=15957&report=gbwithparts	15441	16976	/	/	15461	15957	81	6.1	497	5' end of CR
Mammalia	Pipistrellus abramus	NC_005436	16976	http://www.ncbi.nlm.nih.gov/nuccore/NC_005436	NC_005436	http://www.ncbi.nlm.nih.gov/nuccore/NC_005436?from=16548&to=16712&report=gbwithparts	http://www.ncbi.nlm.nih.gov/nuccore/NC_005436?from=16548&to=16712&report=gbwithparts	15441	16976	/	/	16548	16712	6	27.5	165	3' end of CR
Mammalia	Rhinolophus pumilus	NC_005434	16869	http://www.ncbi.nlm.nih.gov/nuccore/NC_005434	NC_005434	http://www.ncbi.nlm.nih.gov/nuccore/NC_005434?from=7820&to=7859&report=gbwithparts	http://www.ncbi.nlm.nih.gov/nuccore/NC_005434?from=7820&to=7859&report=gbwithparts	15446	16869	/	/	7820	7859	21	1.9	40	CDS-ATP
Mammalia	Rhinolophus pumilus	NC_005434	16869	http://www.ncbi.nlm.nih.gov/nuccore/NC_005434	NC_005434	http://www.ncbi.nlm.nih.gov/nuccore/NC_005434?from=16296&to=16526&report=gbwithparts	http://www.ncbi.nlm.nih.gov/nuccore/NC_005434?from=16296&to=16526&report=gbwithparts	15446	16869	/	/	16296	16526	11	21	231	3' end of CR
Mammalia	Rhinolophus monoceros	NC_005433	16851	http://www.ncbi.nlm.nih.gov/nuccore/NC_005433	NC_005433	http://www.ncbi.nlm.nih.gov/nuccore/NC_005433?from=16296&to=16504&report=gbwithparts	http://www.ncbi.nlm.nih.gov/nuccore/NC_005433?from=16296&to=16504&report=gbwithparts	15552	16851	/	/	16296	16504	11	19	209	3' end of CR
Mammalia	Rhyncholestes raphanurus	NC_005829	16727	http://www.ncbi.nlm.nih.gov/nuccore/NC_005829	NC_005829	http://www.ncbi.nlm.nih.gov/nuccore/NC_005829?from=16188&to=16490&report=gbwithparts	http://www.ncbi.nlm.nih.gov/nuccore/NC_005829?from=16188&to=16490&report=gbwithparts	15448	16727	/	/	16188	16490	6	50.5	303	3' end of CR
Mammalia	Caenolestes fuliginosus	NC_005828	16629	http://www.ncbi.nlm.nih.gov/nuccore/NC_005828	NC_005828	http://www.ncbi.nlm.nih.gov/nuccore/NC_005828?from=16164&to=16343&report=gbwithparts	http://www.ncbi.nlm.nih.gov/nuccore/NC_005828?from=16164&to=16343&report=gbwithparts	15446	16629	/	/	16164	16343	8	22.5	180	3' end of CR
Mammalia	Monodelphis domestica	NC_006299	17079	http://www.ncbi.nlm.nih.gov/nuccore/NC_006299	NC_006299	http://www.ncbi.nlm.nih.gov/nuccore/NC_006299?from=16330&to=16694&report=gbwithparts	http://www.ncbi.nlm.nih.gov/nuccore/NC_006299?from=16330&to=16694&report=gbwithparts	15479	17079	/	/	16330	16694	22	17.3	365	3' end of CR
Mammalia	Monodelphis domestica	NC_006299	17079	http://www.ncbi.nlm.nih.gov/nuccore/NC_006299	NC_006299	http://www.ncbi.nlm.nih.gov/nuccore/NC_006299?from=16342&to=16693&report=gbwithparts	http://www.ncbi.nlm.nih.gov/nuccore/NC_006299?from=16342&to=16693&report=gbwithparts	15479	17079	/	/	16342	16693	10	33.6	352	3' end of CR
Mammalia	Monodelphis domestica	NC_006299	17079	http://www.ncbi.nlm.nih.gov/nuccore/NC_006299	NC_006299	http://www.ncbi.nlm.nih.gov/nuccore/NC_006299?from=16330&to=16693&report=gbwithparts	http://www.ncbi.nlm.nih.gov/nuccore/NC_006299?from=16330&to=16693&report=gbwithparts	15479	17079	/	/	16330	16693	42	8.7	364	3' end of CR
Mammalia	Monodelphis domestica	NC_006299	17079	http://www.ncbi.nlm.nih.gov/nuccore/NC_006299	NC_006299	http://www.ncbi.nlm.nih.gov/nuccore/NC_006299?from=16336&to=16694&report=gbwithparts	http://www.ncbi.nlm.nih.gov/nuccore/NC_006299?from=16336&to=16694&report=gbwithparts	15479	17079	/	/	16336	16694	106	3.4	359	3' end of CR
Mammalia	Monodelphis domestica	NC_006299	17079	http://www.ncbi.nlm.nih.gov/nuccore/NC_006299	NC_006299	http://www.ncbi.nlm.nih.gov/nuccore/NC_006299?from=16324&to=16693&report=gbwithparts	http://www.ncbi.nlm.nih.gov/nuccore/NC_006299?from=16324&to=16693&report=gbwithparts	15479	17079	/	/	16324	16693	13	28.7	370	3' end of CR
Mammalia	Monodelphis domestica	NC_006299	17079	http://www.ncbi.nlm.nih.gov/nuccore/NC_006299	NC_006299	http://www.ncbi.nlm.nih.gov/nuccore/NC_006299?from=16839&to=16949&report=gbwithparts	http://www.ncbi.nlm.nih.gov/nuccore/NC_006299?from=16839&to=16949&report=gbwithparts	15479	17079	/	/	16839	16949	22	5	111	3' end of CR
Mammalia	Zaglossus bruijni	NC_006364	16367	http://www.ncbi.nlm.nih.gov/nuccore/NC_006364	NC_006364	http://www.ncbi.nlm.nih.gov/nuccore/NC_006364?from=16198&to=16236&report=gbwithparts	http://www.ncbi.nlm.nih.gov/nuccore/NC_006364?from=16198&to=16236&report=gbwithparts	15459	16367	/	/	16198	16236	10	3.8	39	3' end of CR
Mammalia	Zaglossus bruijni	NC_006364	16367	http://www.ncbi.nlm.nih.gov/nuccore/NC_006364	NC_006364	http://www.ncbi.nlm.nih.gov/nuccore/NC_006364?from=16200&to=16237&report=gbwithparts	http://www.ncbi.nlm.nih.gov/nuccore/NC_006364?from=16200&to=16237&report=gbwithparts	15459	16367	/	/	16200	16237	11	3.5	38	3' end of CR
Mammalia	Zaglossus bruijni	NC_006364	16367	http://www.ncbi.nlm.nih.gov/nuccore/NC_006364	NC_006364	http://www.ncbi.nlm.nih.gov/nuccore/NC_006364?from=16192&to=16239&report=gbwithparts	http://www.ncbi.nlm.nih.gov/nuccore/NC_006364?from=16192&to=16239&report=gbwithparts	15459	16367	/	/	16192	16239	21	2.3	48	3' end of CR
Mammalia	Zaglossus bruijni	NC_006364	16367	http://www.ncbi.nlm.nih.gov/nuccore/NC_006364	NC_006364	http://www.ncbi.nlm.nih.gov/nuccore/NC_006364?from=16234&to=16271&report=gbwithparts	http://www.ncbi.nlm.nih.gov/nuccore/NC_006364?from=16234&to=16271&report=gbwithparts	15459	16367	/	/	16234	16271	20	1.9	38	3' end of CR
Mammalia	Notoryctes typhlops	NC_006522	15923	http://www.ncbi.nlm.nih.gov/nuccore/NC_006522	NC_006522	http://www.ncbi.nlm.nih.gov/nuccore/NC_006522?from=13474&to=13501&report=gbwithparts	http://www.ncbi.nlm.nih.gov/nuccore/NC_006522?from=13474&to=13501&report=gbwithparts	15354	15923	/	/	13474	13501	14	2	28	CDS-ND5, ND6
Mammalia	Notoryctes typhlops	NC_006522	15923	http://www.ncbi.nlm.nih.gov/nuccore/NC_006522	NC_006522	http://www.ncbi.nlm.nih.gov/nuccore/NC_006522?from=15438&to=15484&report=gbwithparts	http://www.ncbi.nlm.nih.gov/nuccore/NC_006522?from=15438&to=15484&report=gbwithparts	15354	15923	/	/	15438	15484	24	2	47	5' end of CR
Mammalia	Notoryctes typhlops	NC_006522	15923	http://www.ncbi.nlm.nih.gov/nuccore/NC_006522	NC_006522	http://www.ncbi.nlm.nih.gov/nuccore/NC_006522?from=15362&to=15779&report=gbwithparts	http://www.ncbi.nlm.nih.gov/nuccore/NC_006522?from=15362&to=15779&report=gbwithparts	15354	15923	/	/	15362	15779	77	5.4	418	5' end of CR
Mammalia	Notoryctes typhlops	NC_006522	15923	http://www.ncbi.nlm.nih.gov/nuccore/NC_006522	NC_006522	http://www.ncbi.nlm.nih.gov/nuccore/NC_006522?from=15515&to=15560&report=gbwithparts	http://www.ncbi.nlm.nih.gov/nuccore/NC_006522?from=15515&to=15560&report=gbwithparts	15354	15923	/	/	15515	15560	24	1.9	46	5' end of CR
Mammalia	Notoryctes typhlops	NC_006522	15923	http://www.ncbi.nlm.nih.gov/nuccore/NC_006522	NC_006522	http://www.ncbi.nlm.nih.gov/nuccore/NC_006522?from=15593&to=15639&report=gbwithparts	http://www.ncbi.nlm.nih.gov/nuccore/NC_006522?from=15593&to=15639&report=gbwithparts	15354	15923	/	/	15593	15639	24	2	47	CR
Mammalia	Notoryctes typhlops	NC_006522	15923	http://www.ncbi.nlm.nih.gov/nuccore/NC_006522	NC_006522	http://www.ncbi.nlm.nih.gov/nuccore/NC_006522?from=15362&to=15779&report=gbwithparts	http://www.ncbi.nlm.nih.gov/nuccore/NC_006522?from=15362&to=15779&report=gbwithparts	15354	15923	/	/	15362	15779	155	2.7	418	5' end of CR
Mammalia	Notoryctes typhlops	NC_006522	15923	http://www.ncbi.nlm.nih.gov/nuccore/NC_006522	NC_006522	http://www.ncbi.nlm.nih.gov/nuccore/NC_006522?from=15670&to=15716&report=gbwithparts	http://www.ncbi.nlm.nih.gov/nuccore/NC_006522?from=15670&to=15716&report=gbwithparts	15354	15923	/	/	15670	15716	24	2	47	CR
Mammalia	Notoryctes typhlops	NC_006522	15923	http://www.ncbi.nlm.nih.gov/nuccore/NC_006522	NC_006522	http://www.ncbi.nlm.nih.gov/nuccore/NC_006522?from=15362&to=15779&report=gbwithparts	http://www.ncbi.nlm.nih.gov/nuccore/NC_006522?from=15362&to=15779&report=gbwithparts	15354	15923	/	/	15362	15779	232	1.8	418	5' end of CR
Mammalia	Metachirus nudicaudatus	NC_006516	15882	http://www.ncbi.nlm.nih.gov/nuccore/NC_006516	NC_006516	http://www.ncbi.nlm.nih.gov/nuccore/NC_006516?from=15577&to=15636&report=gbwithparts	http://www.ncbi.nlm.nih.gov/nuccore/NC_006516?from=15577&to=15636&report=gbwithparts	15430	15882	/	/	15577	15636	26	2.3	60	CR
Mammalia	Phascogale tapoatafa	NC_006523	17405	http://www.ncbi.nlm.nih.gov/nuccore/NC_006523	NC_006523	http://www.ncbi.nlm.nih.gov/nuccore/NC_006523?from=15729&to=15776&report=gbwithparts	http://www.ncbi.nlm.nih.gov/nuccore/NC_006523?from=15729&to=15776&report=gbwithparts	15484	17405	/	/	15729	15776	24	2	48	5' end of CR
Mammalia	Phascogale tapoatafa	NC_006523	17405	http://www.ncbi.nlm.nih.gov/nuccore/NC_006523	NC_006523	http://www.ncbi.nlm.nih.gov/nuccore/NC_006523?from=15807&to=15856&report=gbwithparts	http://www.ncbi.nlm.nih.gov/nuccore/NC_006523?from=15807&to=15856&report=gbwithparts	15484	17405	/	/	15807	15856	25	2	50	5' end of CR
Mammalia	Phascogale tapoatafa	NC_006523	17405	http://www.ncbi.nlm.nih.gov/nuccore/NC_006523	NC_006523	http://www.ncbi.nlm.nih.gov/nuccore/NC_006523?from=16533&to=16672&report=gbwithparts	http://www.ncbi.nlm.nih.gov/nuccore/NC_006523?from=16533&to=16672&report=gbwithparts	15484	17405	/	/	16533	16672	10	14	140	CR
Mammalia	Phascogale tapoatafa	NC_006523	17405	http://www.ncbi.nlm.nih.gov/nuccore/NC_006523	NC_006523	http://www.ncbi.nlm.nih.gov/nuccore/NC_006523?from=16901&to=16942&report=gbwithparts	http://www.ncbi.nlm.nih.gov/nuccore/NC_006523?from=16901&to=16942&report=gbwithparts	15484	17405	/	/	16901	16942	10	4.3	42	3' end of CR
Mammalia	Phascogale tapoatafa	NC_006523	17405	http://www.ncbi.nlm.nih.gov/nuccore/NC_006523	NC_006523	http://www.ncbi.nlm.nih.gov/nuccore/NC_006523?from=17090&to=17193&report=gbwithparts	http://www.ncbi.nlm.nih.gov/nuccore/NC_006523?from=17090&to=17193&report=gbwithparts	15484	17405	/	/	17090	17193	10	10.4	104	3' end of CR
Mammalia	Herpestes javanicus	NC_006835	16763	http://www.ncbi.nlm.nih.gov/nuccore/NC_006835	NC_006835	http://www.ncbi.nlm.nih.gov/nuccore/NC_006835?from=15568&to=15750&report=gbwithparts	http://www.ncbi.nlm.nih.gov/nuccore/NC_006835?from=15568&to=15750&report=gbwithparts	15446	16763	/	/	15568	15750	81	2.2	183	5' end of CR
Mammalia	Herpestes javanicus	NC_006835	16763	http://www.ncbi.nlm.nih.gov/nuccore/NC_006835	NC_006835	http://www.ncbi.nlm.nih.gov/nuccore/NC_006835?from=16233&to=16452&report=gbwithparts	http://www.ncbi.nlm.nih.gov/nuccore/NC_006835?from=16233&to=16452&report=gbwithparts	15446	16763	/	/	16233	16452	32	6.9	220	3' end of CR
Mammalia	Crocidura russula	NC_006893	17202	http://www.ncbi.nlm.nih.gov/nuccore/NC_006893	NC_006893	http://www.ncbi.nlm.nih.gov/nuccore/NC_006893?from=15620&to=15946&report=gbwithparts	http://www.ncbi.nlm.nih.gov/nuccore/NC_006893?from=15620&to=15946&report=gbwithparts	15449	17202	/	/	15620	15946	78	4.2	327	5' end of CR
Mammalia	Crocidura russula	NC_006893	17202	http://www.ncbi.nlm.nih.gov/nuccore/NC_006893	NC_006893	http://www.ncbi.nlm.nih.gov/nuccore/NC_006893?from=16557&to=17001&report=gbwithparts	http://www.ncbi.nlm.nih.gov/nuccore/NC_006893?from=16557&to=17001&report=gbwithparts	15449	17202	/	/	16557	17001	12	37.1	445	3' end of CR
Mammalia	Bradypus tridactylus	NC_006923	16975	http://www.ncbi.nlm.nih.gov/nuccore/NC_006923	NC_006923	http://www.ncbi.nlm.nih.gov/nuccore/NC_006923?from=4361&to=4393&report=gbwithparts	http://www.ncbi.nlm.nih.gov/nuccore/NC_006923?from=4361&to=4393&report=gbwithparts	15471	16547	/	/	4361	4393	16	2	33	CDS-ND2
Mammalia	Bradypus tridactylus	NC_006923	16975	http://www.ncbi.nlm.nih.gov/nuccore/NC_006923	NC_006923	http://www.ncbi.nlm.nih.gov/nuccore/NC_006923?from=16173&to=16236&report=gbwithparts	http://www.ncbi.nlm.nih.gov/nuccore/NC_006923?from=16173&to=16236&report=gbwithparts	15471	16547	/	/	16173	16236	22	2.8	64	3' end of CR
Mammalia	Bradypus tridactylus	NC_006923	16975	http://www.ncbi.nlm.nih.gov/nuccore/NC_006923	NC_006923	http://www.ncbi.nlm.nih.gov/nuccore/NC_006923?from=16243&to=16651&report=gbwithparts	http://www.ncbi.nlm.nih.gov/nuccore/NC_006923?from=16243&to=16651&report=gbwithparts	15471	16547	/	/	16243	16651	6	68.8	409	3' end of CR
Mammalia	Bradypus tridactylus	NC_006923	16975	http://www.ncbi.nlm.nih.gov/nuccore/NC_006923	NC_006923	http://www.ncbi.nlm.nih.gov/nuccore/NC_006923?from=16259&to=16646&report=gbwithparts	http://www.ncbi.nlm.nih.gov/nuccore/NC_006923?from=16259&to=16646&report=gbwithparts	15471	16547	/	/	16259	16646	22	16.8	388	3' end of CR
Mammalia	Bradypus tridactylus	NC_006923	16975	http://www.ncbi.nlm.nih.gov/nuccore/NC_006923	NC_006923	http://www.ncbi.nlm.nih.gov/nuccore/NC_006923?from=16243&to=16646&report=gbwithparts	http://www.ncbi.nlm.nih.gov/nuccore/NC_006923?from=16243&to=16646&report=gbwithparts	15471	16547	/	/	16243	16646	28	13.6	404	3' end of CR
Mammalia	Bradypus tridactylus	NC_006923	16975	http://www.ncbi.nlm.nih.gov/nuccore/NC_006923	NC_006923	http://www.ncbi.nlm.nih.gov/nuccore/NC_006923?from=16243&to=16659&report=gbwithparts	http://www.ncbi.nlm.nih.gov/nuccore/NC_006923?from=16243&to=16659&report=gbwithparts	15471	16547	/	/	16243	16659	16	25.2	417	3' end of CR
Mammalia	Balaenoptera borealis	NC_006929	16410	http://www.ncbi.nlm.nih.gov/nuccore/NC_006929	NC_006929	http://www.ncbi.nlm.nih.gov/nuccore/NC_006929?from=14898&to=14930&report=gbwithparts	http://www.ncbi.nlm.nih.gov/nuccore/NC_006929?from=14898&to=14930&report=gbwithparts	15477	16410	/	/	14898	14930	15	2.2	33	CDS-CYTB
Mammalia	Choloepus didactylus	NC_006924	16543	http://www.ncbi.nlm.nih.gov/nuccore/NC_006924	NC_006924	http://www.ncbi.nlm.nih.gov/nuccore/NC_006924?from=16120&to=16224&report=gbwithparts	http://www.ncbi.nlm.nih.gov/nuccore/NC_006924?from=16120&to=16224&report=gbwithparts	15461	16543	/	/	16120	16224	22	4.6	105	3' end of CR
Mammalia	Balaenoptera bonaerensis	NC_006926	16421	http://www.ncbi.nlm.nih.gov/nuccore/NC_006926	NC_006926	http://www.ncbi.nlm.nih.gov/nuccore/NC_006926?from=13215&to=13249&report=gbwithparts	http://www.ncbi.nlm.nih.gov/nuccore/NC_006926?from=13215&to=13249&report=gbwithparts	15483	16421	/	/	13215	13249	15	2.3	35	CDS-ND5
Mammalia	Mystacina tuberculata	NC_006925	16784	http://www.ncbi.nlm.nih.gov/nuccore/NC_006925	NC_006925	http://www.ncbi.nlm.nih.gov/nuccore/NC_006925?from=15602&to=15670&report=gbwithparts	http://www.ncbi.nlm.nih.gov/nuccore/NC_006925?from=15602&to=15670&report=gbwithparts	15441	16761	/	/	15602	15670	35	2	69	5' end of CR
Mammalia	Mystacina tuberculata	NC_006925	16784	http://www.ncbi.nlm.nih.gov/nuccore/NC_006925	NC_006925	http://www.ncbi.nlm.nih.gov/nuccore/NC_006925?from=15596&to=15660&report=gbwithparts	http://www.ncbi.nlm.nih.gov/nuccore/NC_006925?from=15596&to=15660&report=gbwithparts	15441	16761	/	/	15596	15660	18	3.6	65	5' end of CR
Mammalia	Mystacina tuberculata	NC_006925	16784	http://www.ncbi.nlm.nih.gov/nuccore/NC_006925	NC_006925	http://www.ncbi.nlm.nih.gov/nuccore/NC_006925?from=16258&to=16512&report=gbwithparts	http://www.ncbi.nlm.nih.gov/nuccore/NC_006925?from=16258&to=16512&report=gbwithparts	15441	16761	/	/	16258	16512	10	25.5	255	3' end of CR
Mammalia	Eubalaena australis	NC_006930	16385	http://www.ncbi.nlm.nih.gov/nuccore/NC_006930	NC_006930	http://www.ncbi.nlm.nih.gov/nuccore/NC_006930?from=14888&to=14920&report=gbwithparts	http://www.ncbi.nlm.nih.gov/nuccore/NC_006930?from=14888&to=14920&report=gbwithparts	15467	16385	/	/	14888	14920	15	2.2	33	CDS-CYTB
Mammalia	Balaenoptera brydei	NC_006928	16408	http://www.ncbi.nlm.nih.gov/nuccore/NC_006928	NC_006928	http://www.ncbi.nlm.nih.gov/nuccore/NC_006928?from=14897&to=14929&report=gbwithparts	http://www.ncbi.nlm.nih.gov/nuccore/NC_006928?from=14897&to=14929&report=gbwithparts	15476	16408	/	/	14897	14929	15	2.2	33	CDS-CYTB
Mammalia	Cervus nippon yesoensis	NC_006973	16543	http://www.ncbi.nlm.nih.gov/nuccore/NC_006973	NC_006973	http://www.ncbi.nlm.nih.gov/nuccore/NC_006973?from=13155&to=13196&report=gbwithparts	http://www.ncbi.nlm.nih.gov/nuccore/NC_006973?from=13155&to=13196&report=gbwithparts	15437	16543	/	/	13155	13196	14	2.9	42	CDS-ND5
Mammalia	Cervus nippon yesoensis	NC_006973	16543	http://www.ncbi.nlm.nih.gov/nuccore/NC_006973	NC_006973	http://www.ncbi.nlm.nih.gov/nuccore/NC_006973?from=15659&to=15833&report=gbwithparts	http://www.ncbi.nlm.nih.gov/nuccore/NC_006973?from=15659&to=15833&report=gbwithparts	15437	16543	/	/	15659	15833	39	4.5	175	5' end of CR
Mammalia	Cervus nippon yesoensis	NC_006973	16543	http://www.ncbi.nlm.nih.gov/nuccore/NC_006973	NC_006973	http://www.ncbi.nlm.nih.gov/nuccore/NC_006973?from=15684&to=15823&report=gbwithparts	http://www.ncbi.nlm.nih.gov/nuccore/NC_006973?from=15684&to=15823&report=gbwithparts	15437	16543	/	/	15684	15823	17	7.4	140	5' end of CR
Mammalia	Cervus nippon centralis	NC_006993	16663	http://www.ncbi.nlm.nih.gov/nuccore/NC_006993	NC_006993	http://www.ncbi.nlm.nih.gov/nuccore/NC_006993?from=13153&to=13194&report=gbwithparts	http://www.ncbi.nlm.nih.gov/nuccore/NC_006993?from=13153&to=13194&report=gbwithparts	15435	16663	/	/	13153	13194	14	2.9	42	CDS-ND5
Mammalia	Cervus nippon centralis	NC_006993	16663	http://www.ncbi.nlm.nih.gov/nuccore/NC_006993	NC_006993	http://www.ncbi.nlm.nih.gov/nuccore/NC_006993?from=15661&to=15950&report=gbwithparts	http://www.ncbi.nlm.nih.gov/nuccore/NC_006993?from=15661&to=15950&report=gbwithparts	15435	16663	/	/	15661	15950	39	7.4	290	5' end of CR
Mammalia	Cervus nippon centralis	NC_006993	16663	http://www.ncbi.nlm.nih.gov/nuccore/NC_006993	NC_006993	http://www.ncbi.nlm.nih.gov/nuccore/NC_006993?from=15723&to=15783&report=gbwithparts	http://www.ncbi.nlm.nih.gov/nuccore/NC_006993?from=15723&to=15783&report=gbwithparts	15435	16663	/	/	15723	15783	17	3.3	61	5' end of CR
Mammalia	Chlorocebus aethiops	NC_007009	16389	http://www.ncbi.nlm.nih.gov/nuccore/NC_007009	NC_007009	http://www.ncbi.nlm.nih.gov/nuccore/NC_007009?from=11502&to=11547&report=gbwithparts	http://www.ncbi.nlm.nih.gov/nuccore/NC_007009?from=11502&to=11547&report=gbwithparts	15443	16389	/	/	11502	11547	24	1.9	46	CDS-ND4
Mammalia	Cervus nippon yakushimae	NC_007179	16440	http://www.ncbi.nlm.nih.gov/nuccore/NC_007179	NC_007179	http://www.ncbi.nlm.nih.gov/nuccore/NC_007179?from=13163&to=13204&report=gbwithparts	http://www.ncbi.nlm.nih.gov/nuccore/NC_007179?from=13163&to=13204&report=gbwithparts	15445	16440	/	/	13163	13204	14	2.9	42	CDS-ND5
Mammalia	Cervus nippon yakushimae	NC_007179	16440	http://www.ncbi.nlm.nih.gov/nuccore/NC_007179	NC_007179	http://www.ncbi.nlm.nih.gov/nuccore/NC_007179?from=15657&to=15727&report=gbwithparts	http://www.ncbi.nlm.nih.gov/nuccore/NC_007179?from=15657&to=15727&report=gbwithparts	15445	16440	/	/	15657	15727	19	3.7	71	5' end of CR
Mammalia	Cervus nippon yakushimae	NC_007179	16440	http://www.ncbi.nlm.nih.gov/nuccore/NC_007179	NC_007179	http://www.ncbi.nlm.nih.gov/nuccore/NC_007179?from=15672&to=15735&report=gbwithparts	http://www.ncbi.nlm.nih.gov/nuccore/NC_007179?from=15672&to=15735&report=gbwithparts	15445	16440	/	/	15672	15735	22	3.1	64	5' end of CR
Mammalia	Rousettus aegyptiacus	NC_007393	16706	http://www.ncbi.nlm.nih.gov/nuccore/NC_007393	NC_007393	http://www.ncbi.nlm.nih.gov/nuccore/NC_007393?from=16148&to=16428&report=gbwithparts	http://www.ncbi.nlm.nih.gov/nuccore/NC_007393?from=16148&to=16428&report=gbwithparts	15459	16706	/	/	16148	16428	12	23.4	281	3' end of CR
Mammalia	Pantholops hodgsonii	NC_007441	16498	http://www.ncbi.nlm.nih.gov/nuccore/NC_007441	NC_007441	http://www.ncbi.nlm.nih.gov/nuccore/NC_007441?from=15632&to=15788&report=gbwithparts	http://www.ncbi.nlm.nih.gov/nuccore/NC_007441?from=15632&to=15788&report=gbwithparts	15432	16498	/	/	15632	15788	76	2.1	157	5' end of CR
Mammalia	Pantholops hodgsonii	NC_007441	16498	http://www.ncbi.nlm.nih.gov/nuccore/NC_007441	NC_007441	http://www.ncbi.nlm.nih.gov/nuccore/NC_007441?from=16258&to=16323&report=gbwithparts	http://www.ncbi.nlm.nih.gov/nuccore/NC_007441?from=16258&to=16323&report=gbwithparts	15432	16498	/	/	16258	16323	25	2.7	66	3' end of CR
Mammalia	Dasyurus hallucatus	NC_007630	17159	http://www.ncbi.nlm.nih.gov/nuccore/NC_007630	NC_007630	http://www.ncbi.nlm.nih.gov/nuccore/NC_007630?from=16538&to=16696&report=gbwithparts	http://www.ncbi.nlm.nih.gov/nuccore/NC_007630?from=16538&to=16696&report=gbwithparts	15496	17159	/	/	16538	16696	24	6.5	159	3' end of CR
Mammalia	Dasyurus hallucatus	NC_007630	17159	http://www.ncbi.nlm.nih.gov/nuccore/NC_007630	NC_007630	http://www.ncbi.nlm.nih.gov/nuccore/NC_007630?from=16540&to=16688&report=gbwithparts	http://www.ncbi.nlm.nih.gov/nuccore/NC_007630?from=16540&to=16688&report=gbwithparts	15496	17159	/	/	16540	16688	6	24.8	149	3' end of CR
Mammalia	Dasyurus hallucatus	NC_007630	17159	http://www.ncbi.nlm.nih.gov/nuccore/NC_007630	NC_007630	http://www.ncbi.nlm.nih.gov/nuccore/NC_007630?from=16531&to=16690&report=gbwithparts	http://www.ncbi.nlm.nih.gov/nuccore/NC_007630?from=16531&to=16690&report=gbwithparts	15496	17159	/	/	16531	16690	18	8.8	160	3' end of CR
Mammalia	Dasyurus hallucatus	NC_007630	17159	http://www.ncbi.nlm.nih.gov/nuccore/NC_007630	NC_007630	http://www.ncbi.nlm.nih.gov/nuccore/NC_007630?from=16996&to=17056&report=gbwithparts	http://www.ncbi.nlm.nih.gov/nuccore/NC_007630?from=16996&to=17056&report=gbwithparts	15496	17159	/	/	16996	17056	9	6.8	61	3' end of CR
Mammalia	Dasyurus hallucatus	NC_007630	17159	http://www.ncbi.nlm.nih.gov/nuccore/NC_007630	NC_007630	http://www.ncbi.nlm.nih.gov/nuccore/NC_007630?from=17094&to=17138&report=gbwithparts	http://www.ncbi.nlm.nih.gov/nuccore/NC_007630?from=17094&to=17138&report=gbwithparts	15496	17159	/	/	17094	17138	10	4.5	45	3' end of CR
Mammalia	Sminthopsis crassicaudata	NC_007631	17363	http://www.ncbi.nlm.nih.gov/nuccore/NC_007631	NC_007631	http://www.ncbi.nlm.nih.gov/nuccore/NC_007631?from=15760&to=15804&report=gbwithparts	http://www.ncbi.nlm.nih.gov/nuccore/NC_007631?from=15760&to=15804&report=gbwithparts	15510	17363	/	/	15760	15804	21	2	45	5' end of CR
Mammalia	Sminthopsis crassicaudata	NC_007631	17363	http://www.ncbi.nlm.nih.gov/nuccore/NC_007631	NC_007631	http://www.ncbi.nlm.nih.gov/nuccore/NC_007631?from=15833&to=15882&report=gbwithparts	http://www.ncbi.nlm.nih.gov/nuccore/NC_007631?from=15833&to=15882&report=gbwithparts	15510	17363	/	/	15833	15882	25	2	50	5' end of CR
Mammalia	Sminthopsis crassicaudata	NC_007631	17363	http://www.ncbi.nlm.nih.gov/nuccore/NC_007631	NC_007631	http://www.ncbi.nlm.nih.gov/nuccore/NC_007631?from=16572&to=16722&report=gbwithparts	http://www.ncbi.nlm.nih.gov/nuccore/NC_007631?from=16572&to=16722&report=gbwithparts	15510	17363	/	/	16572	16722	48	3.1	151	CR
Mammalia	Sminthopsis crassicaudata	NC_007631	17363	http://www.ncbi.nlm.nih.gov/nuccore/NC_007631	NC_007631	http://www.ncbi.nlm.nih.gov/nuccore/NC_007631?from=16674&to=16874&report=gbwithparts	http://www.ncbi.nlm.nih.gov/nuccore/NC_007631?from=16674&to=16874&report=gbwithparts	15510	17363	/	/	16674	16874	8	27.4	201	3' end of CR
Mammalia	Sminthopsis crassicaudata	NC_007631	17363	http://www.ncbi.nlm.nih.gov/nuccore/NC_007631	NC_007631	http://www.ncbi.nlm.nih.gov/nuccore/NC_007631?from=16579&to=16892&report=gbwithparts	http://www.ncbi.nlm.nih.gov/nuccore/NC_007631?from=16579&to=16892&report=gbwithparts	15510	17363	/	/	16579	16892	12	25.3	314	3' end of CR
Mammalia	Sminthopsis crassicaudata	NC_007631	17363	http://www.ncbi.nlm.nih.gov/nuccore/NC_007631	NC_007631	http://www.ncbi.nlm.nih.gov/nuccore/NC_007631?from=16707&to=16886&report=gbwithparts	http://www.ncbi.nlm.nih.gov/nuccore/NC_007631?from=16707&to=16886&report=gbwithparts	15510	17363	/	/	16707	16886	28	6.5	180	3' end of CR
Mammalia	Sminthopsis crassicaudata	NC_007631	17363	http://www.ncbi.nlm.nih.gov/nuccore/NC_007631	NC_007631	http://www.ncbi.nlm.nih.gov/nuccore/NC_007631?from=16922&to=16965&report=gbwithparts	http://www.ncbi.nlm.nih.gov/nuccore/NC_007631?from=16922&to=16965&report=gbwithparts	15510	17363	/	/	16922	16965	10	4.4	44	3' end of CR
Mammalia	Sminthopsis crassicaudata	NC_007631	17363	http://www.ncbi.nlm.nih.gov/nuccore/NC_007631	NC_007631	http://www.ncbi.nlm.nih.gov/nuccore/NC_007631?from=17267&to=17315&report=gbwithparts	http://www.ncbi.nlm.nih.gov/nuccore/NC_007631?from=17267&to=17315&report=gbwithparts	15510	17363	/	/	17267	17315	23	2.1	49	3' end of CR
Mammalia	Echymipera rufescens australis	NC_007632	16642	http://www.ncbi.nlm.nih.gov/nuccore/NC_007632	NC_007632	http://www.ncbi.nlm.nih.gov/nuccore/NC_007632?from=16337&to=16384&report=gbwithparts	http://www.ncbi.nlm.nih.gov/nuccore/NC_007632?from=16337&to=16384&report=gbwithparts	15477	16642	/	/	16337	16384	10	4.8	48	3' end of CR
Mammalia	Echymipera rufescens australis	NC_007632	16642	http://www.ncbi.nlm.nih.gov/nuccore/NC_007632	NC_007632	http://www.ncbi.nlm.nih.gov/nuccore/NC_007632?from=16516&to=16542&report=gbwithparts	http://www.ncbi.nlm.nih.gov/nuccore/NC_007632?from=16516&to=16542&report=gbwithparts	15477	16642	/	/	16516	16542	11	2.5	27	3' end of CR
Mammalia	Rangifer tarandus	NC_007703	16362	http://www.ncbi.nlm.nih.gov/nuccore/NC_007703	NC_007703	http://www.ncbi.nlm.nih.gov/nuccore/NC_007703?from=13167&to=13201&report=gbwithparts	http://www.ncbi.nlm.nih.gov/nuccore/NC_007703?from=13167&to=13201&report=gbwithparts	15436	16362	/	/	13167	13201	15	2.3	35	CDS-ND5
Mammalia	Balaenoptera edeni	NC_007938	16409	http://www.ncbi.nlm.nih.gov/nuccore/NC_007938	NC_007938	http://www.ncbi.nlm.nih.gov/nuccore/NC_007938?from=14895&to=14927&report=gbwithparts	http://www.ncbi.nlm.nih.gov/nuccore/NC_007938?from=14895&to=14927&report=gbwithparts	15474	16409	/	/	14895	14927	15	2.2	33	CDS-CYTB
Mammalia	Elephas maximus	NC_005129	16902	http://www.ncbi.nlm.nih.gov/nuccore/NC_005129	NC_005129	http://www.ncbi.nlm.nih.gov/nuccore/NC_005129?from=16183&to=16367&report=gbwithparts	http://www.ncbi.nlm.nih.gov/nuccore/NC_005129?from=16183&to=16367&report=gbwithparts	15419	16902	/	/	16183	16367	6	33.8	185	CR
Mammalia	Elephas maximus	NC_005129	16902	http://www.ncbi.nlm.nih.gov/nuccore/NC_005129	NC_005129	http://www.ncbi.nlm.nih.gov/nuccore/NC_005129?from=16181&to=16360&report=gbwithparts	http://www.ncbi.nlm.nih.gov/nuccore/NC_005129?from=16181&to=16360&report=gbwithparts	15419	16902	/	/	16181	16360	10	18.2	180	CR
Mammalia	Elephas maximus	NC_005129	16902	http://www.ncbi.nlm.nih.gov/nuccore/NC_005129	NC_005129	http://www.ncbi.nlm.nih.gov/nuccore/NC_005129?from=16182&to=16366&report=gbwithparts	http://www.ncbi.nlm.nih.gov/nuccore/NC_005129?from=16182&to=16366&report=gbwithparts	15419	16902	/	/	16182	16366	28	6.4	185	CR
Mammalia	Elephas maximus	NC_005129	16902	http://www.ncbi.nlm.nih.gov/nuccore/NC_005129	NC_005129	http://www.ncbi.nlm.nih.gov/nuccore/NC_005129?from=16181&to=16368&report=gbwithparts	http://www.ncbi.nlm.nih.gov/nuccore/NC_005129?from=16181&to=16368&report=gbwithparts	15419	16902	/	/	16181	16368	40	4.8	188	CR
Mammalia	Elephas maximus	NC_005129	16902	http://www.ncbi.nlm.nih.gov/nuccore/NC_005129	NC_005129	http://www.ncbi.nlm.nih.gov/nuccore/NC_005129?from=16365&to=16601&report=gbwithparts	http://www.ncbi.nlm.nih.gov/nuccore/NC_005129?from=16365&to=16601&report=gbwithparts	15419	16902	/	/	16365	16601	6	39.5	237	3' end of CR
Mammalia	Microtus levis	NC_008064	16283	http://www.ncbi.nlm.nih.gov/nuccore/NC_008064	NC_008064	http://www.ncbi.nlm.nih.gov/nuccore/NC_008064?from=13229&to=13269&report=gbwithparts	http://www.ncbi.nlm.nih.gov/nuccore/NC_008064?from=13229&to=13269&report=gbwithparts	15397	16283	/	/	13229	13269	14	2.8	41	CDS-ND5
Mammalia	Canis lupus	NC_008092	16729	http://www.ncbi.nlm.nih.gov/nuccore/NC_008092	NC_008092	http://www.ncbi.nlm.nih.gov/nuccore/NC_008092?from=16132&to=16435&report=gbwithparts	http://www.ncbi.nlm.nih.gov/nuccore/NC_008092?from=16132&to=16435&report=gbwithparts	15461	16729	/	/	16132	16435	10	30.4	304	3' end of CR
Mammalia	Canis latrans	NC_008093	16724	http://www.ncbi.nlm.nih.gov/nuccore/NC_008093	NC_008093	http://www.ncbi.nlm.nih.gov/nuccore/NC_008093?from=16129&to=16430&report=gbwithparts	http://www.ncbi.nlm.nih.gov/nuccore/NC_008093?from=16129&to=16430&report=gbwithparts	15460	16724	/	/	16129	16430	10	30.2	302	3' end of CR
Mammalia	Petaurus breviceps	NC_008135	16103	http://www.ncbi.nlm.nih.gov/nuccore/NC_008135	NC_008135	http://www.ncbi.nlm.nih.gov/nuccore/NC_008135?from=15733&to=16101&report=gbwithparts	http://www.ncbi.nlm.nih.gov/nuccore/NC_008135?from=15733&to=16101&report=gbwithparts	15457	16103	/	/	15733	16101	25	14.9	369	3' end of CR
Mammalia	Phascolarctos cinereus	NC_008133	16357	http://www.ncbi.nlm.nih.gov/nuccore/NC_008133	NC_008133	http://www.ncbi.nlm.nih.gov/nuccore/NC_008133?from=15789&to=15854&report=gbwithparts	http://www.ncbi.nlm.nih.gov/nuccore/NC_008133?from=15789&to=15854&report=gbwithparts	15455	16357	/	/	15789	15854	25	2.6	66	CR
Mammalia	Phascolarctos cinereus	NC_008133	16357	http://www.ncbi.nlm.nih.gov/nuccore/NC_008133	NC_008133	http://www.ncbi.nlm.nih.gov/nuccore/NC_008133?from=16169&to=16222&report=gbwithparts	http://www.ncbi.nlm.nih.gov/nuccore/NC_008133?from=16169&to=16222&report=gbwithparts	15455	16357	/	/	16169	16222	25	2.2	54	3' end of CR
Mammalia	Presbytis melalophos	NC_008217	16543	http://www.ncbi.nlm.nih.gov/nuccore/NC_008217	NC_008217	http://www.ncbi.nlm.nih.gov/nuccore/NC_008217?from=15732&to=15783&report=gbwithparts	http://www.ncbi.nlm.nih.gov/nuccore/NC_008217?from=15732&to=15783&report=gbwithparts	15464	16543	/	/	15732	15783	26	2	52	5' end of CR
Mammalia	Vulpes vulpes	NC_008434	16813	http://www.ncbi.nlm.nih.gov/nuccore/NC_008434	NC_008434	http://www.ncbi.nlm.nih.gov/nuccore/NC_008434?from=16106&to=16515&report=gbwithparts	http://www.ncbi.nlm.nih.gov/nuccore/NC_008434?from=16106&to=16515&report=gbwithparts	15460	16813	/	/	16106	16515	8	53.9	410	3' end of CR
Mammalia	Vulpes vulpes	NC_008434	16813	http://www.ncbi.nlm.nih.gov/nuccore/NC_008434	NC_008434	http://www.ncbi.nlm.nih.gov/nuccore/NC_008434?from=16111&to=16525&report=gbwithparts	http://www.ncbi.nlm.nih.gov/nuccore/NC_008434?from=16111&to=16525&report=gbwithparts	15460	16813	/	/	16111	16525	12	36.5	415	3' end of CR
Mammalia	Vulpes vulpes	NC_008434	16813	http://www.ncbi.nlm.nih.gov/nuccore/NC_008434	NC_008434	http://www.ncbi.nlm.nih.gov/nuccore/NC_008434?from=16106&to=16525&report=gbwithparts	http://www.ncbi.nlm.nih.gov/nuccore/NC_008434?from=16106&to=16525&report=gbwithparts	15460	16813	/	/	16106	16525	20	21.1	420	3' end of CR
Mammalia	Zalophus californianus	NC_008416	16677	http://www.ncbi.nlm.nih.gov/nuccore/NC_008416	NC_008416	http://www.ncbi.nlm.nih.gov/nuccore/NC_008416?from=1016&to=1054&report=gbwithparts	http://www.ncbi.nlm.nih.gov/nuccore/NC_008416?from=1016&to=1054&report=gbwithparts	15462	16677	/	/	1016	1054	21	1.9	39	12S, tRNA-Val
Mammalia	Zalophus californianus	NC_008416	16677	http://www.ncbi.nlm.nih.gov/nuccore/NC_008416	NC_008416	http://www.ncbi.nlm.nih.gov/nuccore/NC_008416?from=16082&to=16360&report=gbwithparts	http://www.ncbi.nlm.nih.gov/nuccore/NC_008416?from=16082&to=16360&report=gbwithparts	15462	16677	/	/	16082	16360	8	35.9	279	3' end of CR
Mammalia	Zalophus californianus	NC_008416	16677	http://www.ncbi.nlm.nih.gov/nuccore/NC_008416	NC_008416	http://www.ncbi.nlm.nih.gov/nuccore/NC_008416?from=16066&to=16355&report=gbwithparts	http://www.ncbi.nlm.nih.gov/nuccore/NC_008416?from=16066&to=16355&report=gbwithparts	15462	16677	/	/	16066	16355	30	9.4	290	3' end of CR
Mammalia	Leptonychotes weddellii	NC_008424	16603	http://www.ncbi.nlm.nih.gov/nuccore/NC_008424	NC_008424	http://www.ncbi.nlm.nih.gov/nuccore/NC_008424?from=1017&to=1055&report=gbwithparts	http://www.ncbi.nlm.nih.gov/nuccore/NC_008424?from=1017&to=1055&report=gbwithparts	15447	16603	/	/	1017	1055	21	1.9	39	12S, tRNA-Val
Mammalia	Leptonychotes weddellii	NC_008424	16603	http://www.ncbi.nlm.nih.gov/nuccore/NC_008424	NC_008424	http://www.ncbi.nlm.nih.gov/nuccore/NC_008424?from=16116&to=16281&report=gbwithparts	http://www.ncbi.nlm.nih.gov/nuccore/NC_008424?from=16116&to=16281&report=gbwithparts	15447	16603	/	/	16116	16281	10	17.2	166	3' end of CR
Mammalia	Leptonychotes weddellii	NC_008424	16603	http://www.ncbi.nlm.nih.gov/nuccore/NC_008424	NC_008424	http://www.ncbi.nlm.nih.gov/nuccore/NC_008424?from=16116&to=16284&report=gbwithparts	http://www.ncbi.nlm.nih.gov/nuccore/NC_008424?from=16116&to=16284&report=gbwithparts	15447	16603	/	/	16116	16284	8	17.8	169	3' end of CR
Mammalia	Leptonychotes weddellii	NC_008424	16603	http://www.ncbi.nlm.nih.gov/nuccore/NC_008424	NC_008424	http://www.ncbi.nlm.nih.gov/nuccore/NC_008424?from=16116&to=16217&report=gbwithparts	http://www.ncbi.nlm.nih.gov/nuccore/NC_008424?from=16116&to=16217&report=gbwithparts	15447	16603	/	/	16116	16217	24	4.4	102	3' end of CR
Mammalia	Leptonychotes weddellii	NC_008424	16603	http://www.ncbi.nlm.nih.gov/nuccore/NC_008424	NC_008424	http://www.ncbi.nlm.nih.gov/nuccore/NC_008424?from=16182&to=16287&report=gbwithparts	http://www.ncbi.nlm.nih.gov/nuccore/NC_008424?from=16182&to=16287&report=gbwithparts	15447	16603	/	/	16182	16287	16	6.3	106	3' end of CR
Mammalia	Leptonychotes weddellii	NC_008424	16603	http://www.ncbi.nlm.nih.gov/nuccore/NC_008424	NC_008424	http://www.ncbi.nlm.nih.gov/nuccore/NC_008424?from=16200&to=16287&report=gbwithparts	http://www.ncbi.nlm.nih.gov/nuccore/NC_008424?from=16200&to=16287&report=gbwithparts	15447	16603	/	/	16200	16287	8	10.8	88	3' end of CR
Mammalia	Mirounga leonina	NC_008422	16970	http://www.ncbi.nlm.nih.gov/nuccore/NC_008422	NC_008422	http://www.ncbi.nlm.nih.gov/nuccore/NC_008422?from=1019&to=1057&report=gbwithparts	http://www.ncbi.nlm.nih.gov/nuccore/NC_008422?from=1019&to=1057&report=gbwithparts	15448	16970	/	/	1019	1057	21	1.9	39	12S, tRNA-Val
Mammalia	Mirounga leonina	NC_008422	16970	http://www.ncbi.nlm.nih.gov/nuccore/NC_008422	NC_008422	http://www.ncbi.nlm.nih.gov/nuccore/NC_008422?from=16130&to=16627&report=gbwithparts	http://www.ncbi.nlm.nih.gov/nuccore/NC_008422?from=16130&to=16627&report=gbwithparts	15448	16970	/	/	16130	16627	8	62.3	498	3' end of CR
Mammalia	Mirounga leonina	NC_008422	16970	http://www.ncbi.nlm.nih.gov/nuccore/NC_008422	NC_008422	http://www.ncbi.nlm.nih.gov/nuccore/NC_008422?from=16470&to=16665&report=gbwithparts	http://www.ncbi.nlm.nih.gov/nuccore/NC_008422?from=16470&to=16665&report=gbwithparts	15448	16970	/	/	16470	16665	8	23.5	196	3' end of CR
Mammalia	Mirounga leonina	NC_008422	16970	http://www.ncbi.nlm.nih.gov/nuccore/NC_008422	NC_008422	http://www.ncbi.nlm.nih.gov/nuccore/NC_008422?from=16130&to=16627&report=gbwithparts	http://www.ncbi.nlm.nih.gov/nuccore/NC_008422?from=16130&to=16627&report=gbwithparts	15448	16970	/	/	16130	16627	12	41.5	498	3' end of CR
Mammalia	Mirounga leonina	NC_008422	16970	http://www.ncbi.nlm.nih.gov/nuccore/NC_008422	NC_008422	http://www.ncbi.nlm.nih.gov/nuccore/NC_008422?from=16130&to=16627&report=gbwithparts	http://www.ncbi.nlm.nih.gov/nuccore/NC_008422?from=16130&to=16627&report=gbwithparts	15448	16970	/	/	16130	16627	20	24.9	498	3' end of CR
Mammalia	Pusa hispida	NC_008433	16754	http://www.ncbi.nlm.nih.gov/nuccore/NC_008433	NC_008433	http://www.ncbi.nlm.nih.gov/nuccore/NC_008433?from=16109&to=16389&report=gbwithparts	http://www.ncbi.nlm.nih.gov/nuccore/NC_008433?from=16109&to=16389&report=gbwithparts	15436	16754	/	/	16109	16389	6	50.8	281	3' end of CR
Mammalia	Pusa hispida	NC_008433	16754	http://www.ncbi.nlm.nih.gov/nuccore/NC_008433	NC_008433	http://www.ncbi.nlm.nih.gov/nuccore/NC_008433?from=16114&to=16389&report=gbwithparts	http://www.ncbi.nlm.nih.gov/nuccore/NC_008433?from=16114&to=16389&report=gbwithparts	15436	16754	/	/	16114	16389	22	12.5	276	3' end of CR
Mammalia	Pusa hispida	NC_008433	16754	http://www.ncbi.nlm.nih.gov/nuccore/NC_008433	NC_008433	http://www.ncbi.nlm.nih.gov/nuccore/NC_008433?from=16109&to=16373&report=gbwithparts	http://www.ncbi.nlm.nih.gov/nuccore/NC_008433?from=16109&to=16373&report=gbwithparts	15436	16754	/	/	16109	16373	28	9.6	265	3' end of CR
Mammalia	Pusa hispida	NC_008433	16754	http://www.ncbi.nlm.nih.gov/nuccore/NC_008433	NC_008433	http://www.ncbi.nlm.nih.gov/nuccore/NC_008433?from=16339&to=16430&report=gbwithparts	http://www.ncbi.nlm.nih.gov/nuccore/NC_008433?from=16339&to=16430&report=gbwithparts	15436	16754	/	/	16339	16430	10	8.9	92	3' end of CR
Mammalia	Pusa sibirica	NC_008432	16773	http://www.ncbi.nlm.nih.gov/nuccore/NC_008432	NC_008432	http://www.ncbi.nlm.nih.gov/nuccore/NC_008432?from=16113&to=16146&report=gbwithparts	http://www.ncbi.nlm.nih.gov/nuccore/NC_008432?from=16113&to=16146&report=gbwithparts	15440	16773	/	/	16113	16146	10	3	34	CR
Mammalia	Pusa sibirica	NC_008432	16773	http://www.ncbi.nlm.nih.gov/nuccore/NC_008432	NC_008432	http://www.ncbi.nlm.nih.gov/nuccore/NC_008432?from=16119&to=16282&report=gbwithparts	http://www.ncbi.nlm.nih.gov/nuccore/NC_008432?from=16119&to=16282&report=gbwithparts	15440	16773	/	/	16119	16282	10	16.4	164	CR
Mammalia	Pusa sibirica	NC_008432	16773	http://www.ncbi.nlm.nih.gov/nuccore/NC_008432	NC_008432	http://www.ncbi.nlm.nih.gov/nuccore/NC_008432?from=16146&to=16452&report=gbwithparts	http://www.ncbi.nlm.nih.gov/nuccore/NC_008432?from=16146&to=16452&report=gbwithparts	15440	16773	/	/	16146	16452	10	30.7	307	3' end of CR
Mammalia	Pusa sibirica	NC_008432	16773	http://www.ncbi.nlm.nih.gov/nuccore/NC_008432	NC_008432	http://www.ncbi.nlm.nih.gov/nuccore/NC_008432?from=16417&to=16468&report=gbwithparts	http://www.ncbi.nlm.nih.gov/nuccore/NC_008432?from=16417&to=16468&report=gbwithparts	15440	16773	/	/	16417	16468	20	2.6	52	3' end of CR
Mammalia	Hydrurga leptonyx	NC_008425	16602	http://www.ncbi.nlm.nih.gov/nuccore/NC_008425	NC_008425	http://www.ncbi.nlm.nih.gov/nuccore/NC_008425?from=16130&to=16281&report=gbwithparts	http://www.ncbi.nlm.nih.gov/nuccore/NC_008425?from=16130&to=16281&report=gbwithparts	15447	16602	/	/	16130	16281	10	15	152	3' end of CR
Mammalia	Hydrurga leptonyx	NC_008425	16602	http://www.ncbi.nlm.nih.gov/nuccore/NC_008425	NC_008425	http://www.ncbi.nlm.nih.gov/nuccore/NC_008425?from=16124&to=16274&report=gbwithparts	http://www.ncbi.nlm.nih.gov/nuccore/NC_008425?from=16124&to=16274&report=gbwithparts	15447	16602	/	/	16124	16274	26	5.9	151	3' end of CR
Mammalia	Monachus schauinslandi	NC_008421	16754	http://www.ncbi.nlm.nih.gov/nuccore/NC_008421	NC_008421	http://www.ncbi.nlm.nih.gov/nuccore/NC_008421?from=1016&to=1054&report=gbwithparts	http://www.ncbi.nlm.nih.gov/nuccore/NC_008421?from=1016&to=1054&report=gbwithparts	15452	16754	/	/	1016	1054	21	1.9	39	12S, tRNA-Val
Mammalia	Monachus schauinslandi	NC_008421	16754	http://www.ncbi.nlm.nih.gov/nuccore/NC_008421	NC_008421	http://www.ncbi.nlm.nih.gov/nuccore/NC_008421?from=16112&to=16436&report=gbwithparts	http://www.ncbi.nlm.nih.gov/nuccore/NC_008421?from=16112&to=16436&report=gbwithparts	15452	16754	/	/	16112	16436	6	59.8	325	3' end of CR
Mammalia	Monachus schauinslandi	NC_008421	16754	http://www.ncbi.nlm.nih.gov/nuccore/NC_008421	NC_008421	http://www.ncbi.nlm.nih.gov/nuccore/NC_008421?from=16113&to=16436&report=gbwithparts	http://www.ncbi.nlm.nih.gov/nuccore/NC_008421?from=16113&to=16436&report=gbwithparts	15452	16754	/	/	16113	16436	22	14.5	324	3' end of CR
Mammalia	Monachus schauinslandi	NC_008421	16754	http://www.ncbi.nlm.nih.gov/nuccore/NC_008421	NC_008421	http://www.ncbi.nlm.nih.gov/nuccore/NC_008421?from=16125&to=16435&report=gbwithparts	http://www.ncbi.nlm.nih.gov/nuccore/NC_008421?from=16125&to=16435&report=gbwithparts	15452	16754	/	/	16125	16435	10	29.9	311	3' end of CR
Mammalia	Monachus schauinslandi	NC_008421	16754	http://www.ncbi.nlm.nih.gov/nuccore/NC_008421	NC_008421	http://www.ncbi.nlm.nih.gov/nuccore/NC_008421?from=16113&to=16435&report=gbwithparts	http://www.ncbi.nlm.nih.gov/nuccore/NC_008421?from=16113&to=16435&report=gbwithparts	15452	16754	/	/	16113	16435	32	10	323	3' end of CR
Mammalia	Monachus schauinslandi	NC_008421	16754	http://www.ncbi.nlm.nih.gov/nuccore/NC_008421	NC_008421	http://www.ncbi.nlm.nih.gov/nuccore/NC_008421?from=16112&to=16451&report=gbwithparts	http://www.ncbi.nlm.nih.gov/nuccore/NC_008421?from=16112&to=16451&report=gbwithparts	15452	16754	/	/	16112	16451	16	19.2	340	3' end of CR
Mammalia	Phocarctos hookeri	NC_008418	16722	http://www.ncbi.nlm.nih.gov/nuccore/NC_008418	NC_008418	http://www.ncbi.nlm.nih.gov/nuccore/NC_008418?from=16072&to=16404&report=gbwithparts	http://www.ncbi.nlm.nih.gov/nuccore/NC_008418?from=16072&to=16404&report=gbwithparts	15461	16722	/	/	16072	16404	8	41.6	333	3' end of CR
Mammalia	Arctocephalus pusillus	NC_008417	16652	http://www.ncbi.nlm.nih.gov/nuccore/NC_008417	NC_008417	http://www.ncbi.nlm.nih.gov/nuccore/NC_008417?from=1015&to=1053&report=gbwithparts	http://www.ncbi.nlm.nih.gov/nuccore/NC_008417?from=1015&to=1053&report=gbwithparts	15460	16652	/	/	1015	1053	21	1.9	39	12S, tRNA-Val
Mammalia	Arctocephalus pusillus	NC_008417	16652	http://www.ncbi.nlm.nih.gov/nuccore/NC_008417	NC_008417	http://www.ncbi.nlm.nih.gov/nuccore/NC_008417?from=16070&to=16327&report=gbwithparts	http://www.ncbi.nlm.nih.gov/nuccore/NC_008417?from=16070&to=16327&report=gbwithparts	15460	16652	/	/	16070	16327	14	18.4	258	3' end of CR
Mammalia	Phoca fasciata	NC_008428	16694	http://www.ncbi.nlm.nih.gov/nuccore/NC_008428	NC_008428	http://www.ncbi.nlm.nih.gov/nuccore/NC_008428?from=16102&to=16375&report=gbwithparts	http://www.ncbi.nlm.nih.gov/nuccore/NC_008428?from=16102&to=16375&report=gbwithparts	15439	16694	/	/	16102	16375	6	46.3	274	3' end of CR
Mammalia	Phoca groenlandica	NC_008429	16551	http://www.ncbi.nlm.nih.gov/nuccore/NC_008429	NC_008429	http://www.ncbi.nlm.nih.gov/nuccore/NC_008429?from=16089&to=16233&report=gbwithparts	http://www.ncbi.nlm.nih.gov/nuccore/NC_008429?from=16089&to=16233&report=gbwithparts	15437	16551	/	/	16089	16233	6	23.8	145	3' end of CR
Mammalia	Phoca largha	NC_008430	16701	http://www.ncbi.nlm.nih.gov/nuccore/NC_008430	NC_008430	http://www.ncbi.nlm.nih.gov/nuccore/NC_008430?from=7121&to=7162&report=gbwithparts	http://www.ncbi.nlm.nih.gov/nuccore/NC_008430?from=7121&to=7162&report=gbwithparts	15437	16701	/	/	7121	7162	21	2	42	CDS-COX2
Mammalia	Phoca largha	NC_008430	16701	http://www.ncbi.nlm.nih.gov/nuccore/NC_008430	NC_008430	http://www.ncbi.nlm.nih.gov/nuccore/NC_008430?from=16112&to=16382&report=gbwithparts	http://www.ncbi.nlm.nih.gov/nuccore/NC_008430?from=16112&to=16382&report=gbwithparts	15437	16701	/	/	16112	16382	8	37.4	271	3' end of CR
Mammalia	Phoca largha	NC_008430	16701	http://www.ncbi.nlm.nih.gov/nuccore/NC_008430	NC_008430	http://www.ncbi.nlm.nih.gov/nuccore/NC_008430?from=16096&to=16245&report=gbwithparts	http://www.ncbi.nlm.nih.gov/nuccore/NC_008430?from=16096&to=16245&report=gbwithparts	15437	16701	/	/	16096	16245	38	3.9	150	CR
Mammalia	Phoca largha	NC_008430	16701	http://www.ncbi.nlm.nih.gov/nuccore/NC_008430	NC_008430	http://www.ncbi.nlm.nih.gov/nuccore/NC_008430?from=16096&to=16229&report=gbwithparts	http://www.ncbi.nlm.nih.gov/nuccore/NC_008430?from=16096&to=16229&report=gbwithparts	15437	16701	/	/	16096	16229	6	21.3	134	CR
Mammalia	Cystophora cristata	NC_008427	16952	http://www.ncbi.nlm.nih.gov/nuccore/NC_008427	NC_008427	http://www.ncbi.nlm.nih.gov/nuccore/NC_008427?from=16096&to=16619&report=gbwithparts	http://www.ncbi.nlm.nih.gov/nuccore/NC_008427?from=16096&to=16619&report=gbwithparts	15439	16952	/	/	16096	16619	6	93.3	524	3' end of CR
Mammalia	Cystophora cristata	NC_008427	16952	http://www.ncbi.nlm.nih.gov/nuccore/NC_008427	NC_008427	http://www.ncbi.nlm.nih.gov/nuccore/NC_008427?from=16096&to=16619&report=gbwithparts	http://www.ncbi.nlm.nih.gov/nuccore/NC_008427?from=16096&to=16619&report=gbwithparts	15439	16952	/	/	16096	16619	22	23.9	524	3' end of CR
Mammalia	Cystophora cristata	NC_008427	16952	http://www.ncbi.nlm.nih.gov/nuccore/NC_008427	NC_008427	http://www.ncbi.nlm.nih.gov/nuccore/NC_008427?from=16096&to=16619&report=gbwithparts	http://www.ncbi.nlm.nih.gov/nuccore/NC_008427?from=16096&to=16619&report=gbwithparts	15439	16952	/	/	16096	16619	28	18.5	524	3' end of CR
Mammalia	Erignathus barbatus	NC_008426	16705	http://www.ncbi.nlm.nih.gov/nuccore/NC_008426	NC_008426	http://www.ncbi.nlm.nih.gov/nuccore/NC_008426?from=1015&to=1053&report=gbwithparts	http://www.ncbi.nlm.nih.gov/nuccore/NC_008426?from=1015&to=1053&report=gbwithparts	15442	16705	/	/	1015	1053	21	1.9	39	12S, tRNA-Val
Mammalia	Erignathus barbatus	NC_008426	16705	http://www.ncbi.nlm.nih.gov/nuccore/NC_008426	NC_008426	http://www.ncbi.nlm.nih.gov/nuccore/NC_008426?from=16109&to=16346&report=gbwithparts	http://www.ncbi.nlm.nih.gov/nuccore/NC_008426?from=16109&to=16346&report=gbwithparts	15442	16705	/	/	16109	16346	24	9.8	238	3' end of CR
Mammalia	Erignathus barbatus	NC_008426	16705	http://www.ncbi.nlm.nih.gov/nuccore/NC_008426	NC_008426	http://www.ncbi.nlm.nih.gov/nuccore/NC_008426?from=16354&to=16385&report=gbwithparts	http://www.ncbi.nlm.nih.gov/nuccore/NC_008426?from=16354&to=16385&report=gbwithparts	15442	16705	/	/	16354	16385	16	2	32	3' end of CR
Mammalia	Lobodon carcinophaga	NC_008423	16759	http://www.ncbi.nlm.nih.gov/nuccore/NC_008423	NC_008423	http://www.ncbi.nlm.nih.gov/nuccore/NC_008423?from=1017&to=1055&report=gbwithparts	http://www.ncbi.nlm.nih.gov/nuccore/NC_008423?from=1017&to=1055&report=gbwithparts	15448	16759	/	/	1017	1055	21	1.9	39	12S, tRNA-Val
Mammalia	Lobodon carcinophaga	NC_008423	16759	http://www.ncbi.nlm.nih.gov/nuccore/NC_008423	NC_008423	http://www.ncbi.nlm.nih.gov/nuccore/NC_008423?from=16116&to=16447&report=gbwithparts	http://www.ncbi.nlm.nih.gov/nuccore/NC_008423?from=16116&to=16447&report=gbwithparts	15448	16759	/	/	16116	16447	6	59.3	332	3' end of CR
Mammalia	Lobodon carcinophaga	NC_008423	16759	http://www.ncbi.nlm.nih.gov/nuccore/NC_008423	NC_008423	http://www.ncbi.nlm.nih.gov/nuccore/NC_008423?from=16124&to=16437&report=gbwithparts	http://www.ncbi.nlm.nih.gov/nuccore/NC_008423?from=16124&to=16437&report=gbwithparts	15448	16759	/	/	16124	16437	34	9.3	314	3' end of CR
Mammalia	Lobodon carcinophaga	NC_008423	16759	http://www.ncbi.nlm.nih.gov/nuccore/NC_008423	NC_008423	http://www.ncbi.nlm.nih.gov/nuccore/NC_008423?from=16116&to=16437&report=gbwithparts	http://www.ncbi.nlm.nih.gov/nuccore/NC_008423?from=16116&to=16437&report=gbwithparts	15448	16759	/	/	16116	16437	28	11.1	322	3' end of CR
Mammalia	Arctocephalus townsendi	NC_008420	16571	http://www.ncbi.nlm.nih.gov/nuccore/NC_008420	NC_008420	http://www.ncbi.nlm.nih.gov/nuccore/NC_008420?from=1016&to=1054&report=gbwithparts	http://www.ncbi.nlm.nih.gov/nuccore/NC_008420?from=1016&to=1054&report=gbwithparts	15465	16571	/	/	1016	1054	21	1.9	39	12S, tRNA-Val
Mammalia	Arctocephalus townsendi	NC_008420	16571	http://www.ncbi.nlm.nih.gov/nuccore/NC_008420	NC_008420	http://www.ncbi.nlm.nih.gov/nuccore/NC_008420?from=16079&to=16242&report=gbwithparts	http://www.ncbi.nlm.nih.gov/nuccore/NC_008420?from=16079&to=16242&report=gbwithparts	15465	16571	/	/	16079	16242	8	20.5	164	3' end of CR
Mammalia	Neophoca cinerea	NC_008419	16736	http://www.ncbi.nlm.nih.gov/nuccore/NC_008419	NC_008419	http://www.ncbi.nlm.nih.gov/nuccore/NC_008419?from=16079&to=16402&report=gbwithparts	http://www.ncbi.nlm.nih.gov/nuccore/NC_008419?from=16079&to=16402&report=gbwithparts	15465	16736	/	/	16079	16402	8	42.5	324	3' end of CR
Mammalia	Pusa caspica	NC_008431	16737	http://www.ncbi.nlm.nih.gov/nuccore/NC_008431	NC_008431	http://www.ncbi.nlm.nih.gov/nuccore/NC_008431?from=16142&to=16404&report=gbwithparts	http://www.ncbi.nlm.nih.gov/nuccore/NC_008431?from=16142&to=16404&report=gbwithparts	15439	16737	/	/	16142	16404	12	21.3	263	3' end of CR
Mammalia	Pusa caspica	NC_008431	16737	http://www.ncbi.nlm.nih.gov/nuccore/NC_008431	NC_008431	http://www.ncbi.nlm.nih.gov/nuccore/NC_008431?from=16125&to=16411&report=gbwithparts	http://www.ncbi.nlm.nih.gov/nuccore/NC_008431?from=16125&to=16411&report=gbwithparts	15439	16737	/	/	16125	16411	38	7.7	287	3' end of CR
Mammalia	Pusa caspica	NC_008431	16737	http://www.ncbi.nlm.nih.gov/nuccore/NC_008431	NC_008431	http://www.ncbi.nlm.nih.gov/nuccore/NC_008431?from=16215&to=16283&report=gbwithparts	http://www.ncbi.nlm.nih.gov/nuccore/NC_008431?from=16215&to=16283&report=gbwithparts	15439	16737	/	/	16215	16283	28	2.3	69	CR
Mammalia	Pusa caspica	NC_008431	16737	http://www.ncbi.nlm.nih.gov/nuccore/NC_008431	NC_008431	http://www.ncbi.nlm.nih.gov/nuccore/NC_008431?from=16253&to=16386&report=gbwithparts	http://www.ncbi.nlm.nih.gov/nuccore/NC_008431?from=16253&to=16386&report=gbwithparts	15439	16737	/	/	16253	16386	30	4.5	134	3' end of CR
Mammalia	Pusa caspica	NC_008431	16737	http://www.ncbi.nlm.nih.gov/nuccore/NC_008431	NC_008431	http://www.ncbi.nlm.nih.gov/nuccore/NC_008431?from=16275&to=16416&report=gbwithparts	http://www.ncbi.nlm.nih.gov/nuccore/NC_008431?from=16275&to=16416&report=gbwithparts	15439	16737	/	/	16275	16416	6	24.3	142	3' end of CR
Mammalia	Neofelis nebulosa	NC_008450	16844	http://www.ncbi.nlm.nih.gov/nuccore/NC_008450	NC_008450	http://www.ncbi.nlm.nih.gov/nuccore/NC_008450?from=266&to=602&report=gbwithparts	http://www.ncbi.nlm.nih.gov/nuccore/NC_008450?from=266&to=602&report=gbwithparts	1	897join	16341	16844join	266	602	14	23.6	337	3' end of CR
Mammalia	Neofelis nebulosa	NC_008450	16844	http://www.ncbi.nlm.nih.gov/nuccore/NC_008450	NC_008450	http://www.ncbi.nlm.nih.gov/nuccore/NC_008450?from=266&to=600&report=gbwithparts	http://www.ncbi.nlm.nih.gov/nuccore/NC_008450?from=266&to=600&report=gbwithparts	1	897join	16341	16844join	266	600	20	16.8	335	3' end of CR
Mammalia	Neofelis nebulosa	NC_008450	16844	http://www.ncbi.nlm.nih.gov/nuccore/NC_008450	NC_008450	http://www.ncbi.nlm.nih.gov/nuccore/NC_008450?from=271&to=524&report=gbwithparts	http://www.ncbi.nlm.nih.gov/nuccore/NC_008450?from=271&to=524&report=gbwithparts	1	897join	16341	16844join	271	524	6	37.7	254	3' end of CR
Mammalia	Cervus nippon taiouanus	NC_008462	16436	http://www.ncbi.nlm.nih.gov/nuccore/NC_008462	NC_008462	http://www.ncbi.nlm.nih.gov/nuccore/NC_008462?from=13161&to=13207&report=gbwithparts	http://www.ncbi.nlm.nih.gov/nuccore/NC_008462?from=13161&to=13207&report=gbwithparts	15443	16436	/	/	13161	13207	15	3.2	47	CDS-ND5
Mammalia	Cervus nippon taiouanus	NC_008462	16436	http://www.ncbi.nlm.nih.gov/nuccore/NC_008462	NC_008462	http://www.ncbi.nlm.nih.gov/nuccore/NC_008462?from=15631&to=15725&report=gbwithparts	http://www.ncbi.nlm.nih.gov/nuccore/NC_008462?from=15631&to=15725&report=gbwithparts	15443	16436	/	/	15631	15725	40	2.4	95	5' end of CR
Mammalia	Cervus nippon taiouanus	NC_008462	16436	http://www.ncbi.nlm.nih.gov/nuccore/NC_008462	NC_008462	http://www.ncbi.nlm.nih.gov/nuccore/NC_008462?from=15658&to=15725&report=gbwithparts	http://www.ncbi.nlm.nih.gov/nuccore/NC_008462?from=15658&to=15725&report=gbwithparts	15443	16436	/	/	15658	15725	19	3.5	68	5' end of CR
Mammalia	Cervus nippon taiouanus	NC_008462	16436	http://www.ncbi.nlm.nih.gov/nuccore/NC_008462	NC_008462	http://www.ncbi.nlm.nih.gov/nuccore/NC_008462?from=15665&to=15733&report=gbwithparts	http://www.ncbi.nlm.nih.gov/nuccore/NC_008462?from=15665&to=15733&report=gbwithparts	15443	16436	/	/	15665	15733	22	3.3	69	5' end of CR
Mammalia	Muntiacus reevesi micrurus	NC_008491	16353	http://www.ncbi.nlm.nih.gov/nuccore/NC_008491	NC_008491	http://www.ncbi.nlm.nih.gov/nuccore/NC_008491?from=13162&to=13194&report=gbwithparts	http://www.ncbi.nlm.nih.gov/nuccore/NC_008491?from=13162&to=13194&report=gbwithparts	15437	16353	/	/	13162	13194	14	2.3	33	CDS-ND5
Mammalia	Elaphodus cephalophus	NC_008749	16347	http://www.ncbi.nlm.nih.gov/nuccore/NC_008749	NC_008749	http://www.ncbi.nlm.nih.gov/nuccore/NC_008749?from=13161&to=13198&report=gbwithparts	http://www.ncbi.nlm.nih.gov/nuccore/NC_008749?from=13161&to=13198&report=gbwithparts	15435	16347	/	/	13161	13198	15	2.5	38	CDS-ND5
Mammalia	Ursus thibetanus mupinensis	NC_008753	16868	http://www.ncbi.nlm.nih.gov/nuccore/NC_008753	NC_008753	http://www.ncbi.nlm.nih.gov/nuccore/NC_008753?from=264&to=593&report=gbwithparts	http://www.ncbi.nlm.nih.gov/nuccore/NC_008753?from=264&to=593&report=gbwithparts	16413	16868	/	/	264	593	6	57.2	330	3' end of CR
Mammalia	Ursus thibetanus mupinensis	NC_008753	16868	http://www.ncbi.nlm.nih.gov/nuccore/NC_008753	NC_008753	http://www.ncbi.nlm.nih.gov/nuccore/NC_008753?from=284&to=411&report=gbwithparts	http://www.ncbi.nlm.nih.gov/nuccore/NC_008753?from=284&to=411&report=gbwithparts	16413	16868	/	/	284	411	16	7.9	128	3' end of CR
Mammalia	Ursus thibetanus mupinensis	NC_008753	16868	http://www.ncbi.nlm.nih.gov/nuccore/NC_008753	NC_008753	http://www.ncbi.nlm.nih.gov/nuccore/NC_008753?from=341&to=406&report=gbwithparts	http://www.ncbi.nlm.nih.gov/nuccore/NC_008753?from=341&to=406&report=gbwithparts	16413	16868	/	/	341	406	10	6	66	3' end of CR
Mammalia	Ursus thibetanus mupinensis	NC_008753	16868	http://www.ncbi.nlm.nih.gov/nuccore/NC_008753	NC_008753	http://www.ncbi.nlm.nih.gov/nuccore/NC_008753?from=432&to=479&report=gbwithparts	http://www.ncbi.nlm.nih.gov/nuccore/NC_008753?from=432&to=479&report=gbwithparts	16413	16868	/	/	432	479	10	4.8	48	3' end of CR
Mammalia	Mammuthus primigenius	NC_007596	16770	http://www.ncbi.nlm.nih.gov/nuccore/NC_007596	NC_007596	http://www.ncbi.nlm.nih.gov/nuccore/NC_007596?from=16180&to=16306&report=gbwithparts	http://www.ncbi.nlm.nih.gov/nuccore/NC_007596?from=16180&to=16306&report=gbwithparts	15422	16770	/	/	16180	16306	6	23.5	127	CR
Mammalia	Mammuthus primigenius	NC_007596	16770	http://www.ncbi.nlm.nih.gov/nuccore/NC_007596	NC_007596	http://www.ncbi.nlm.nih.gov/nuccore/NC_007596?from=16179&to=16297&report=gbwithparts	http://www.ncbi.nlm.nih.gov/nuccore/NC_007596?from=16179&to=16297&report=gbwithparts	15422	16770	/	/	16179	16297	10	11.3	119	CR
Mammalia	Mammuthus primigenius	NC_007596	16770	http://www.ncbi.nlm.nih.gov/nuccore/NC_007596	NC_007596	http://www.ncbi.nlm.nih.gov/nuccore/NC_007596?from=16180&to=16308&report=gbwithparts	http://www.ncbi.nlm.nih.gov/nuccore/NC_007596?from=16180&to=16308&report=gbwithparts	15422	16770	/	/	16180	16308	32	4	129	CR
Mammalia	Mammuthus primigenius	NC_007596	16770	http://www.ncbi.nlm.nih.gov/nuccore/NC_007596	NC_007596	http://www.ncbi.nlm.nih.gov/nuccore/NC_007596?from=16304&to=16474&report=gbwithparts	http://www.ncbi.nlm.nih.gov/nuccore/NC_007596?from=16304&to=16474&report=gbwithparts	15422	16770	/	/	16304	16474	6	28.5	171	3' end of CR
Mammalia	Phacochoerus africanus	NC_008830	16719	http://www.ncbi.nlm.nih.gov/nuccore/NC_008830	NC_008830	http://www.ncbi.nlm.nih.gov/nuccore/NC_008830?from=198&to=248&report=gbwithparts	http://www.ncbi.nlm.nih.gov/nuccore/NC_008830?from=198&to=248&report=gbwithparts	1	1276	/	/	198	248	26	2	51	5' end of CR
Mammalia	Phacochoerus africanus	NC_008830	16719	http://www.ncbi.nlm.nih.gov/nuccore/NC_008830	NC_008830	http://www.ncbi.nlm.nih.gov/nuccore/NC_008830?from=208&to=265&report=gbwithparts	http://www.ncbi.nlm.nih.gov/nuccore/NC_008830?from=208&to=265&report=gbwithparts	1	1276	/	/	208	265	26	2.2	58	5' end of CR
Mammalia	Phacochoerus africanus	NC_008830	16719	http://www.ncbi.nlm.nih.gov/nuccore/NC_008830	NC_008830	http://www.ncbi.nlm.nih.gov/nuccore/NC_008830?from=702&to=932&report=gbwithparts	http://www.ncbi.nlm.nih.gov/nuccore/NC_008830?from=702&to=932&report=gbwithparts	1	1276	/	/	702	932	10	23.1	231	3' end of CR
Mammalia	Anomalurus sp. GP-2005	NC_009056	16923	http://www.ncbi.nlm.nih.gov/nuccore/NC_009056	NC_009056	http://www.ncbi.nlm.nih.gov/nuccore/NC_009056?from=16189&to=16481&report=gbwithparts	http://www.ncbi.nlm.nih.gov/nuccore/NC_009056?from=16189&to=16481&report=gbwithparts	15485	16923	/	/	16189	16481	30	9.5	293	CR
Mammalia	Anomalurus sp. GP-2005	NC_009056	16923	http://www.ncbi.nlm.nih.gov/nuccore/NC_009056	NC_009056	http://www.ncbi.nlm.nih.gov/nuccore/NC_009056?from=16201&to=16493&report=gbwithparts	http://www.ncbi.nlm.nih.gov/nuccore/NC_009056?from=16201&to=16493&report=gbwithparts	15485	16923	/	/	16201	16493	38	7.7	293	CR
Mammalia	Anomalurus sp. GP-2005	NC_009056	16923	http://www.ncbi.nlm.nih.gov/nuccore/NC_009056	NC_009056	http://www.ncbi.nlm.nih.gov/nuccore/NC_009056?from=16203&to=16501&report=gbwithparts	http://www.ncbi.nlm.nih.gov/nuccore/NC_009056?from=16203&to=16501&report=gbwithparts	15485	16923	/	/	16203	16501	8	38.1	299	CR
Mammalia	Procyon lotor	NC_009126	16623	http://www.ncbi.nlm.nih.gov/nuccore/NC_009126	NC_009126	http://www.ncbi.nlm.nih.gov/nuccore/NC_009126?from=1846&to=2102&report=gbwithparts	http://www.ncbi.nlm.nih.gov/nuccore/NC_009126?from=1846&to=2102&report=gbwithparts	1278	2439	/	/	1846	2102	20	12.9	257	CR
Mammalia	Procyon lotor	NC_009126	16623	http://www.ncbi.nlm.nih.gov/nuccore/NC_009126	NC_009126	http://www.ncbi.nlm.nih.gov/nuccore/NC_009126?from=1846&to=2111&report=gbwithparts	http://www.ncbi.nlm.nih.gov/nuccore/NC_009126?from=1846&to=2111&report=gbwithparts	1278	2439	/	/	1846	2111	26	10	266	CR
Mammalia	Procyon lotor	NC_009126	16623	http://www.ncbi.nlm.nih.gov/nuccore/NC_009126	NC_009126	http://www.ncbi.nlm.nih.gov/nuccore/NC_009126?from=1855&to=2094&report=gbwithparts	http://www.ncbi.nlm.nih.gov/nuccore/NC_009126?from=1855&to=2094&report=gbwithparts	1278	2439	/	/	1855	2094	6	35.7	240	CR
Mammalia	Procyon lotor	NC_009126	16623	http://www.ncbi.nlm.nih.gov/nuccore/NC_009126	NC_009126	http://www.ncbi.nlm.nih.gov/nuccore/NC_009126?from=1847&to=2115&report=gbwithparts	http://www.ncbi.nlm.nih.gov/nuccore/NC_009126?from=1847&to=2115&report=gbwithparts	1278	2439	/	/	1847	2115	14	18.9	269	CR
Mammalia	Erinaceus europaeus	NC_002080	17447	http://www.ncbi.nlm.nih.gov/nuccore/NC_002080	NC_002080	http://www.ncbi.nlm.nih.gov/nuccore/NC_002080?from=16395&to=16670&report=gbwithparts	http://www.ncbi.nlm.nih.gov/nuccore/NC_002080?from=16395&to=16670&report=gbwithparts	15460	17447	/	/	16395	16670	6	46	276	CR
Mammalia	Erinaceus europaeus	NC_002080	17447	http://www.ncbi.nlm.nih.gov/nuccore/NC_002080	NC_002080	http://www.ncbi.nlm.nih.gov/nuccore/NC_002080?from=16925&to=17226&report=gbwithparts	http://www.ncbi.nlm.nih.gov/nuccore/NC_002080?from=16925&to=17226&report=gbwithparts	15460	17447	/	/	16925	17226	8	37.6	302	3' end of CR
Mammalia	Ursus thibetanus formosanus	NC_009331	17044	http://www.ncbi.nlm.nih.gov/nuccore/NC_009331	NC_009331	http://www.ncbi.nlm.nih.gov/nuccore/NC_009331?from=675&to=1251&report=gbwithparts	http://www.ncbi.nlm.nih.gov/nuccore/NC_009331?from=675&to=1251&report=gbwithparts	1	1595	/	/	675	1251	10	57.7	577	3' end of CR
Mammalia	Bos grunniens	NC_006380	16323	http://www.ncbi.nlm.nih.gov/nuccore/NC_006380	NC_006380	http://www.ncbi.nlm.nih.gov/nuccore/NC_006380?from=14046&to=14077&report=gbwithparts	http://www.ncbi.nlm.nih.gov/nuccore/NC_006380?from=14046&to=14077&report=gbwithparts	1	893	/	/	14046	14077	14	2.3	32	CDS-ND5
Mammalia	Ailuropoda melanoleuca	NC_009492	16805	http://www.ncbi.nlm.nih.gov/nuccore/NC_009492	NC_009492	http://www.ncbi.nlm.nih.gov/nuccore/NC_009492?from=694&to=1023&report=gbwithparts	http://www.ncbi.nlm.nih.gov/nuccore/NC_009492?from=694&to=1023&report=gbwithparts	1	1354	/	/	694	1023	10	33	330	3' end of CR
Mammalia	Enhydra lutris	NC_009692	16431	http://www.ncbi.nlm.nih.gov/nuccore/NC_009692	NC_009692	http://www.ncbi.nlm.nih.gov/nuccore/NC_009692?from=16032&to=16184&report=gbwithparts	http://www.ncbi.nlm.nih.gov/nuccore/NC_009692?from=16032&to=16184&report=gbwithparts	15448	16431	/	/	16032	16184	20	7.7	153	3' end of CR
Mammalia	Martes melampus	NC_009678	16498	http://www.ncbi.nlm.nih.gov/nuccore/NC_009678	NC_009678	http://www.ncbi.nlm.nih.gov/nuccore/NC_009678?from=16127&to=16217&report=gbwithparts	http://www.ncbi.nlm.nih.gov/nuccore/NC_009678?from=16127&to=16217&report=gbwithparts	15444	16498	/	/	16127	16217	6	15.2	91	3' end of CR
Mammalia	Martes melampus	NC_009678	16498	http://www.ncbi.nlm.nih.gov/nuccore/NC_009678	NC_009678	http://www.ncbi.nlm.nih.gov/nuccore/NC_009678?from=16127&to=16217&report=gbwithparts	http://www.ncbi.nlm.nih.gov/nuccore/NC_009678?from=16127&to=16217&report=gbwithparts	15444	16498	/	/	16127	16217	12	7.1	91	3' end of CR
Mammalia	Martes melampus	NC_009678	16498	http://www.ncbi.nlm.nih.gov/nuccore/NC_009678	NC_009678	http://www.ncbi.nlm.nih.gov/nuccore/NC_009678?from=16129&to=16218&report=gbwithparts	http://www.ncbi.nlm.nih.gov/nuccore/NC_009678?from=16129&to=16218&report=gbwithparts	15444	16498	/	/	16129	16218	14	6.7	90	3' end of CR
Mammalia	Martes melampus	NC_009678	16498	http://www.ncbi.nlm.nih.gov/nuccore/NC_009678	NC_009678	http://www.ncbi.nlm.nih.gov/nuccore/NC_009678?from=16129&to=16218&report=gbwithparts	http://www.ncbi.nlm.nih.gov/nuccore/NC_009678?from=16129&to=16218&report=gbwithparts	15444	16498	/	/	16129	16218	40	2.3	90	3' end of CR
Mammalia	Gulo gulo	NC_009685	16541	http://www.ncbi.nlm.nih.gov/nuccore/NC_009685	NC_009685	http://www.ncbi.nlm.nih.gov/nuccore/NC_009685?from=16003&to=16255&report=gbwithparts	http://www.ncbi.nlm.nih.gov/nuccore/NC_009685?from=16003&to=16255&report=gbwithparts	15443	16541	/	/	16003	16255	16	14.6	253	CR
Mammalia	Gulo gulo	NC_009685	16541	http://www.ncbi.nlm.nih.gov/nuccore/NC_009685	NC_009685	http://www.ncbi.nlm.nih.gov/nuccore/NC_009685?from=16002&to=16059&report=gbwithparts	http://www.ncbi.nlm.nih.gov/nuccore/NC_009685?from=16002&to=16059&report=gbwithparts	15443	16541	/	/	16002	16059	24	2.4	58	CR
Mammalia	Gulo gulo	NC_009685	16541	http://www.ncbi.nlm.nih.gov/nuccore/NC_009685	NC_009685	http://www.ncbi.nlm.nih.gov/nuccore/NC_009685?from=16063&to=16239&report=gbwithparts	http://www.ncbi.nlm.nih.gov/nuccore/NC_009685?from=16063&to=16239&report=gbwithparts	15443	16541	/	/	16063	16239	32	5.6	177	3' end of CR
Mammalia	Gulo gulo	NC_009685	16541	http://www.ncbi.nlm.nih.gov/nuccore/NC_009685	NC_009685	http://www.ncbi.nlm.nih.gov/nuccore/NC_009685?from=16009&to=16233&report=gbwithparts	http://www.ncbi.nlm.nih.gov/nuccore/NC_009685?from=16009&to=16233&report=gbwithparts	15443	16541	/	/	16009	16233	6	40.3	225	CR
Mammalia	Meles anakuma	NC_009677	16492	http://www.ncbi.nlm.nih.gov/nuccore/NC_009677	NC_009677	http://www.ncbi.nlm.nih.gov/nuccore/NC_009677?from=1009&to=1047&report=gbwithparts	http://www.ncbi.nlm.nih.gov/nuccore/NC_009677?from=1009&to=1047&report=gbwithparts	15440	16492	/	/	1009	1047	21	1.9	39	12S, tRNA-Val
Mammalia	Meles anakuma	NC_009677	16492	http://www.ncbi.nlm.nih.gov/nuccore/NC_009677	NC_009677	http://www.ncbi.nlm.nih.gov/nuccore/NC_009677?from=15996&to=16047&report=gbwithparts	http://www.ncbi.nlm.nih.gov/nuccore/NC_009677?from=15996&to=16047&report=gbwithparts	15440	16492	/	/	15996	16047	10	5.2	52	CR
Mammalia	Meles anakuma	NC_009677	16492	http://www.ncbi.nlm.nih.gov/nuccore/NC_009677	NC_009677	http://www.ncbi.nlm.nih.gov/nuccore/NC_009677?from=16000&to=16038&report=gbwithparts	http://www.ncbi.nlm.nih.gov/nuccore/NC_009677?from=16000&to=16038&report=gbwithparts	15440	16492	/	/	16000	16038	2	19.5	39	CR
Mammalia	Meles anakuma	NC_009677	16492	http://www.ncbi.nlm.nih.gov/nuccore/NC_009677	NC_009677	http://www.ncbi.nlm.nih.gov/nuccore/NC_009677?from=16162&to=16228&report=gbwithparts	http://www.ncbi.nlm.nih.gov/nuccore/NC_009677?from=16162&to=16228&report=gbwithparts	15440	16492	/	/	16162	16228	8	7.6	67	3' end of CR
Mammalia	Meles anakuma	NC_009677	16492	http://www.ncbi.nlm.nih.gov/nuccore/NC_009677	NC_009677	http://www.ncbi.nlm.nih.gov/nuccore/NC_009677?from=16166&to=16230&report=gbwithparts	http://www.ncbi.nlm.nih.gov/nuccore/NC_009677?from=16166&to=16230&report=gbwithparts	15440	16492	/	/	16166	16230	10	6.9	65	3' end of CR
Mammalia	Meles anakuma	NC_009677	16492	http://www.ncbi.nlm.nih.gov/nuccore/NC_009677	NC_009677	http://www.ncbi.nlm.nih.gov/nuccore/NC_009677?from=16192&to=16229&report=gbwithparts	http://www.ncbi.nlm.nih.gov/nuccore/NC_009677?from=16192&to=16229&report=gbwithparts	15440	16492	/	/	16192	16229	20	1.9	38	3' end of CR
Mammalia	Meles anakuma	NC_009677	16492	http://www.ncbi.nlm.nih.gov/nuccore/NC_009677	NC_009677	http://www.ncbi.nlm.nih.gov/nuccore/NC_009677?from=16157&to=16228&report=gbwithparts	http://www.ncbi.nlm.nih.gov/nuccore/NC_009677?from=16157&to=16228&report=gbwithparts	15440	16492	/	/	16157	16228	26	2.7	72	3' end of CR
Mammalia	Ailurus fulgens styani	NC_009691	16374	http://www.ncbi.nlm.nih.gov/nuccore/NC_009691	NC_009691	http://www.ncbi.nlm.nih.gov/nuccore/NC_009691?from=15999&to=16071&report=gbwithparts	http://www.ncbi.nlm.nih.gov/nuccore/NC_009691?from=15999&to=16071&report=gbwithparts	15448	16374	/	/	15999	16071	8	9.1	73	CR
Mammalia	Canis lupus lupus	NC_009686	16757	http://www.ncbi.nlm.nih.gov/nuccore/NC_009686	NC_009686	http://www.ncbi.nlm.nih.gov/nuccore/NC_009686?from=16130&to=16463&report=gbwithparts	http://www.ncbi.nlm.nih.gov/nuccore/NC_009686?from=16130&to=16463&report=gbwithparts	15458	16757	/	/	16130	16463	10	33.4	334	3' end of CR
Mammalia	Camelus bactrianus	NC_009628	16659	http://www.ncbi.nlm.nih.gov/nuccore/NC_009628	NC_009628	http://www.ncbi.nlm.nih.gov/nuccore/NC_009628?from=16113&to=16353&report=gbwithparts	http://www.ncbi.nlm.nih.gov/nuccore/NC_009628?from=16113&to=16353&report=gbwithparts	15434	16659	/	/	16113	16353	6	41.2	241	3' end of CR
Mammalia	Camelus ferus	NC_009629	16680	http://www.ncbi.nlm.nih.gov/nuccore/NC_009629	NC_009629	http://www.ncbi.nlm.nih.gov/nuccore/NC_009629?from=16092&to=16374&report=gbwithparts	http://www.ncbi.nlm.nih.gov/nuccore/NC_009629?from=16092&to=16374&report=gbwithparts	15434	16680	/	/	16092	16374	6	49.5	283	3' end of CR
Mammalia	Camelus ferus	NC_009629	16680	http://www.ncbi.nlm.nih.gov/nuccore/NC_009629	NC_009629	http://www.ncbi.nlm.nih.gov/nuccore/NC_009629?from=16092&to=16374&report=gbwithparts	http://www.ncbi.nlm.nih.gov/nuccore/NC_009629?from=16092&to=16374&report=gbwithparts	15434	16680	/	/	16092	16374	34	8.1	283	3' end of CR
Mammalia	Camelus dromedarius	NC_009849	16643	http://www.ncbi.nlm.nih.gov/nuccore/NC_009849	NC_009849	http://www.ncbi.nlm.nih.gov/nuccore/NC_009849?from=16080&to=16322&report=gbwithparts	http://www.ncbi.nlm.nih.gov/nuccore/NC_009849?from=16080&to=16322&report=gbwithparts	15430	16643	注5'	/	16080	16322	48	5	243	3' end of CR
Mammalia	Camelus dromedarius	NC_009849	16643	http://www.ncbi.nlm.nih.gov/nuccore/NC_009849	NC_009849	http://www.ncbi.nlm.nih.gov/nuccore/NC_009849?from=16079&to=16340&report=gbwithparts	http://www.ncbi.nlm.nih.gov/nuccore/NC_009849?from=16079&to=16340&report=gbwithparts	15430	16643	注5'	/	16079	16340	6	46.7	262	3' end of CR
Mammalia	Camelus dromedarius	NC_009849	16643	http://www.ncbi.nlm.nih.gov/nuccore/NC_009849	NC_009849	http://www.ncbi.nlm.nih.gov/nuccore/NC_009849?from=16079&to=16340&report=gbwithparts	http://www.ncbi.nlm.nih.gov/nuccore/NC_009849?from=16079&to=16340&report=gbwithparts	15430	16643	注5'	/	16079	16340	16	15.6	262	3' end of CR
Mammalia	Helarctos malayanus	NC_009968	16783	http://www.ncbi.nlm.nih.gov/nuccore/NC_009968	NC_009968	http://www.ncbi.nlm.nih.gov/nuccore/NC_009968?from=221&to=546&report=gbwithparts	http://www.ncbi.nlm.nih.gov/nuccore/NC_009968?from=221&to=546&report=gbwithparts	16328	16783	/	/	221	546	10	32.6	326	3' end of CR
Mammalia	Helarctos malayanus	NC_009968	16783	http://www.ncbi.nlm.nih.gov/nuccore/NC_009968	NC_009968	http://www.ncbi.nlm.nih.gov/nuccore/NC_009968?from=1897&to=1935&report=gbwithparts	http://www.ncbi.nlm.nih.gov/nuccore/NC_009968?from=1897&to=1935&report=gbwithparts	16328	16783	/	/	1897	1935	21	1.9	39	12S, tRNA-Val
Mammalia	Melursus ursinus	NC_009970	16817	http://www.ncbi.nlm.nih.gov/nuccore/NC_009970	NC_009970	http://www.ncbi.nlm.nih.gov/nuccore/NC_009970?from=228&to=575&report=gbwithparts	http://www.ncbi.nlm.nih.gov/nuccore/NC_009970?from=228&to=575&report=gbwithparts	16360	16817	/	/	228	575	20	18.4	348	3' end of CR
Mammalia	Melursus ursinus	NC_009970	16817	http://www.ncbi.nlm.nih.gov/nuccore/NC_009970	NC_009970	http://www.ncbi.nlm.nih.gov/nuccore/NC_009970?from=219&to=575&report=gbwithparts	http://www.ncbi.nlm.nih.gov/nuccore/NC_009970?from=219&to=575&report=gbwithparts	16360	16817	/	/	219	575	50	7.1	357	3' end of CR
Mammalia	Tremarctos ornatus	NC_009969	16766	http://www.ncbi.nlm.nih.gov/nuccore/NC_009969	NC_009969	http://www.ncbi.nlm.nih.gov/nuccore/NC_009969?from=214&to=475&report=gbwithparts	http://www.ncbi.nlm.nih.gov/nuccore/NC_009969?from=214&to=475&report=gbwithparts	16304	16766	/	/	214	475	20	13.1	262	3' end of CR
Mammalia	Tremarctos ornatus	NC_009969	16766	http://www.ncbi.nlm.nih.gov/nuccore/NC_009969	NC_009969	http://www.ncbi.nlm.nih.gov/nuccore/NC_009969?from=214&to=485&report=gbwithparts	http://www.ncbi.nlm.nih.gov/nuccore/NC_009969?from=214&to=485&report=gbwithparts	16304	16766	/	/	214	485	30	9.1	272	3' end of CR
Mammalia	Ursus thibetanus	NC_009971	16795	http://www.ncbi.nlm.nih.gov/nuccore/NC_009971	NC_009971	http://www.ncbi.nlm.nih.gov/nuccore/NC_009971?from=220&to=553&report=gbwithparts	http://www.ncbi.nlm.nih.gov/nuccore/NC_009971?from=220&to=553&report=gbwithparts	16339	16795	/	/	220	553	10	33.4	334	3' end of CR
Mammalia	Trichechus manatus	NC_010302	16882	http://www.ncbi.nlm.nih.gov/nuccore/NC_010302	NC_010302	http://www.ncbi.nlm.nih.gov/nuccore/NC_010302?from=16154&to=16585&report=gbwithparts	http://www.ncbi.nlm.nih.gov/nuccore/NC_010302?from=16154&to=16585&report=gbwithparts	15440	16882	/	/	16154	16585	6	72	432	3' end of CR
Mammalia	Daubentonia madagascariensis	NC_010299	16620	http://www.ncbi.nlm.nih.gov/nuccore/NC_010299	NC_010299	http://www.ncbi.nlm.nih.gov/nuccore/NC_010299?from=7913&to=7943&report=gbwithparts	http://www.ncbi.nlm.nih.gov/nuccore/NC_010299?from=7913&to=7943&report=gbwithparts	15450	16620	/	/	7913	7943	16	1.9	31	CDS-ATP8
Mammalia	Daubentonia madagascariensis	NC_010299	16620	http://www.ncbi.nlm.nih.gov/nuccore/NC_010299	NC_010299	http://www.ncbi.nlm.nih.gov/nuccore/NC_010299?from=16164&to=16414&report=gbwithparts	http://www.ncbi.nlm.nih.gov/nuccore/NC_010299?from=16164&to=16414&report=gbwithparts	15450	16620	/	/	16164	16414	11	22.8	251	3' end of CR
Mammalia	Eulemur mongoz	NC_010300	16686	http://www.ncbi.nlm.nih.gov/nuccore/NC_010300	NC_010300	http://www.ncbi.nlm.nih.gov/nuccore/NC_010300?from=16305&to=16442&report=gbwithparts	http://www.ncbi.nlm.nih.gov/nuccore/NC_010300?from=16305&to=16442&report=gbwithparts	15469	16686	/	/	16305	16442	6	23	138	3' end of CR
Mammalia	Dendrohyrax dorsalis	NC_010301	16590	http://www.ncbi.nlm.nih.gov/nuccore/NC_010301	NC_010301	http://www.ncbi.nlm.nih.gov/nuccore/NC_010301?from=16099&to=16322&report=gbwithparts	http://www.ncbi.nlm.nih.gov/nuccore/NC_010301?from=16099&to=16322&report=gbwithparts	15453	16590	/	/	16099	16322	6	37.3	224	3' end of CR
Mammalia	Eremitalpa granti	NC_010304	16602	http://www.ncbi.nlm.nih.gov/nuccore/NC_010304	NC_010304	http://www.ncbi.nlm.nih.gov/nuccore/NC_010304?from=7784&to=7823&report=gbwithparts	http://www.ncbi.nlm.nih.gov/nuccore/NC_010304?from=7784&to=7823&report=gbwithparts	15405	16602	/	/	7784	7823	20	2	40	CDS-ATP8
Mammalia	Eremitalpa granti	NC_010304	16602	http://www.ncbi.nlm.nih.gov/nuccore/NC_010304	NC_010304	http://www.ncbi.nlm.nih.gov/nuccore/NC_010304?from=16105&to=16241&report=gbwithparts	http://www.ncbi.nlm.nih.gov/nuccore/NC_010304?from=16105&to=16241&report=gbwithparts	15405	16602	/	/	16105	16241	6	22.5	137	3' end of CR
Mammalia	Eremitalpa granti	NC_010304	16602	http://www.ncbi.nlm.nih.gov/nuccore/NC_010304	NC_010304	http://www.ncbi.nlm.nih.gov/nuccore/NC_010304?from=16238&to=16339&report=gbwithparts	http://www.ncbi.nlm.nih.gov/nuccore/NC_010304?from=16238&to=16339&report=gbwithparts	15405	16602	/	/	16238	16339	8	12.8	102	3' end of CR
Mammalia	Eremitalpa granti	NC_010304	16602	http://www.ncbi.nlm.nih.gov/nuccore/NC_010304	NC_010304	http://www.ncbi.nlm.nih.gov/nuccore/NC_010304?from=16238&to=16357&report=gbwithparts	http://www.ncbi.nlm.nih.gov/nuccore/NC_010304?from=16238&to=16357&report=gbwithparts	15405	16602	/	/	16238	16357	32	3.7	120	3' end of CR
Mammalia	Spilogale putorius	NC_010497	16597	http://www.ncbi.nlm.nih.gov/nuccore/NC_010497	NC_010497	http://www.ncbi.nlm.nih.gov/nuccore/NC_010497?from=15461&to=15571&report=gbwithparts	http://www.ncbi.nlm.nih.gov/nuccore/NC_010497?from=15461&to=15571&report=gbwithparts	15442	16579	/	/	15461	15571	50	2.2	111	5' end of CR
Mammalia	Spilogale putorius	NC_010497	16597	http://www.ncbi.nlm.nih.gov/nuccore/NC_010497	NC_010497	http://www.ncbi.nlm.nih.gov/nuccore/NC_010497?from=15547&to=15571&report=gbwithparts	http://www.ncbi.nlm.nih.gov/nuccore/NC_010497?from=15547&to=15571&report=gbwithparts	15442	16579	/	/	15547	15571	2	12.5	25	5' end of CR
Mammalia	Spilogale putorius	NC_010497	16597	http://www.ncbi.nlm.nih.gov/nuccore/NC_010497	NC_010497	http://www.ncbi.nlm.nih.gov/nuccore/NC_010497?from=16088&to=16329&report=gbwithparts	http://www.ncbi.nlm.nih.gov/nuccore/NC_010497?from=16088&to=16329&report=gbwithparts	15442	16579	/	/	16088	16329	8	30.3	242	3' end of CR
Mammalia	Canis lupus chanco	NC_010340	16774	http://www.ncbi.nlm.nih.gov/nuccore/NC_010340	NC_010340	http://www.ncbi.nlm.nih.gov/nuccore/NC_010340?from=16124&to=16426&report=gbwithparts	http://www.ncbi.nlm.nih.gov/nuccore/NC_010340?from=16124&to=16426&report=gbwithparts	15459	16720	/	/	16124	16426	10	30.3	303	3' end of CR
Mammalia	Panthera pardus	NC_010641	16964	http://www.ncbi.nlm.nih.gov/nuccore/NC_010641	NC_010641	http://www.ncbi.nlm.nih.gov/nuccore/NC_010641?from=277&to=662&report=gbwithparts	http://www.ncbi.nlm.nih.gov/nuccore/NC_010641?from=277&to=662&report=gbwithparts	1	954join	16404	16964join	277	662	8	48.5	386	3' end of CR
Mammalia	Panthera pardus	NC_010641	16964	http://www.ncbi.nlm.nih.gov/nuccore/NC_010641	NC_010641	http://www.ncbi.nlm.nih.gov/nuccore/NC_010641?from=393&to=532&report=gbwithparts	http://www.ncbi.nlm.nih.gov/nuccore/NC_010641?from=393&to=532&report=gbwithparts	1	954join	16404	16964join	393	532	6	20.7	140	3' end of CR
Mammalia	Panthera pardus	NC_010641	16964	http://www.ncbi.nlm.nih.gov/nuccore/NC_010641	NC_010641	http://www.ncbi.nlm.nih.gov/nuccore/NC_010641?from=16566&to=16716&report=gbwithparts	http://www.ncbi.nlm.nih.gov/nuccore/NC_010641?from=16566&to=16716&report=gbwithparts	1	954join	16404	16964join	16566	16716	80	1.9	151	5' end of CR
Mammalia	Panthera tigris	NC_010642	16990	http://www.ncbi.nlm.nih.gov/nuccore/NC_010642	NC_010642	http://www.ncbi.nlm.nih.gov/nuccore/NC_010642?from=256&to=630&report=gbwithparts	http://www.ncbi.nlm.nih.gov/nuccore/NC_010642?from=256&to=630&report=gbwithparts	1	927join	16380	16990join	256	630	8	47.4	375	3' end of CR
Mammalia	Panthera tigris	NC_010642	16990	http://www.ncbi.nlm.nih.gov/nuccore/NC_010642	NC_010642	http://www.ncbi.nlm.nih.gov/nuccore/NC_010642?from=16576&to=16735&report=gbwithparts	http://www.ncbi.nlm.nih.gov/nuccore/NC_010642?from=16576&to=16735&report=gbwithparts	1	927join	16380	16990join	16576	16735	80	2	160	5' end of CR
Mammalia	Uncia uncia	NC_010638	16773	http://www.ncbi.nlm.nih.gov/nuccore/NC_010638	NC_010638	http://www.ncbi.nlm.nih.gov/nuccore/NC_010638?from=268&to=446&report=gbwithparts	http://www.ncbi.nlm.nih.gov/nuccore/NC_010638?from=268&to=446&report=gbwithparts	1	743join	16198	16773join	268	446	14	12.4	179	3' end of CR
Mammalia	Uncia uncia	NC_010638	16773	http://www.ncbi.nlm.nih.gov/nuccore/NC_010638	NC_010638	http://www.ncbi.nlm.nih.gov/nuccore/NC_010638?from=274&to=446&report=gbwithparts	http://www.ncbi.nlm.nih.gov/nuccore/NC_010638?from=274&to=446&report=gbwithparts	1	743join	16198	16773join	274	446	8	23.6	173	3' end of CR
Mammalia	Uncia uncia	NC_010638	16773	http://www.ncbi.nlm.nih.gov/nuccore/NC_010638	NC_010638	http://www.ncbi.nlm.nih.gov/nuccore/NC_010638?from=268&to=446&report=gbwithparts	http://www.ncbi.nlm.nih.gov/nuccore/NC_010638?from=268&to=446&report=gbwithparts	1	743join	16198	16773join	268	446	22	8.2	179	3' end of CR
Mammalia	Uncia uncia	NC_010638	16773	http://www.ncbi.nlm.nih.gov/nuccore/NC_010638	NC_010638	http://www.ncbi.nlm.nih.gov/nuccore/NC_010638?from=16367&to=16524&report=gbwithparts	http://www.ncbi.nlm.nih.gov/nuccore/NC_010638?from=16367&to=16524&report=gbwithparts	1	743join	16198	16773join	16367	16524	80	2	158	5' end of CR
Mammalia	Naemorhedus swinhoei	NC_010640	16524	http://www.ncbi.nlm.nih.gov/nuccore/NC_010640	NC_010640	http://www.ncbi.nlm.nih.gov/nuccore/NC_010640?from=15690&to=15846&report=gbwithparts	http://www.ncbi.nlm.nih.gov/nuccore/NC_010640?from=15690&to=15846&report=gbwithparts	15431	16524	/	/	15690	15846	76	2.1	157	5' end of CR
Mammalia	Ochotona curzoniae	NC_011029	17131	http://www.ncbi.nlm.nih.gov/nuccore/NC_011029	NC_011029	http://www.ncbi.nlm.nih.gov/nuccore/NC_011029?from=16277&to=16538&report=gbwithparts	http://www.ncbi.nlm.nih.gov/nuccore/NC_011029?from=16277&to=16538&report=gbwithparts	15465	17131	/	/	16277	16538	24	10.9	262	CR
Mammalia	Ochotona curzoniae	NC_011029	17131	http://www.ncbi.nlm.nih.gov/nuccore/NC_011029	NC_011029	http://www.ncbi.nlm.nih.gov/nuccore/NC_011029?from=16732&to=17111&report=gbwithparts	http://www.ncbi.nlm.nih.gov/nuccore/NC_011029?from=16732&to=17111&report=gbwithparts	15465	17131	/	/	16732	17111	206	1.8	380	3' end of CR
Mammalia	Propithecus coquereli	NC_011053	17104	http://www.ncbi.nlm.nih.gov/nuccore/NC_011053	NC_011053	http://www.ncbi.nlm.nih.gov/nuccore/NC_011053?from=16272&to=16315&report=gbwithparts	http://www.ncbi.nlm.nih.gov/nuccore/NC_011053?from=16272&to=16315&report=gbwithparts	15458	17104	/	/	16272	16315	20	2.2	44	CR
Mammalia	Propithecus coquereli	NC_011053	17104	http://www.ncbi.nlm.nih.gov/nuccore/NC_011053	NC_011053	http://www.ncbi.nlm.nih.gov/nuccore/NC_011053?from=16304&to=16645&report=gbwithparts	http://www.ncbi.nlm.nih.gov/nuccore/NC_011053?from=16304&to=16645&report=gbwithparts	15458	17104	/	/	16304	16645	8	42.8	342	CR
Mammalia	Ursus spelaeus	NC_011112	16780	http://www.ncbi.nlm.nih.gov/nuccore/NC_011112	NC_011112	http://www.ncbi.nlm.nih.gov/nuccore/NC_011112?from=230&to=365&report=gbwithparts	http://www.ncbi.nlm.nih.gov/nuccore/NC_011112?from=230&to=365&report=gbwithparts	1	879join	16324	16780join	230	365	10	13.6	136	3' end of CR
Mammalia	Ursus spelaeus	NC_011112	16780	http://www.ncbi.nlm.nih.gov/nuccore/NC_011112	NC_011112	http://www.ncbi.nlm.nih.gov/nuccore/NC_011112?from=359&to=547&report=gbwithparts	http://www.ncbi.nlm.nih.gov/nuccore/NC_011112?from=359&to=547&report=gbwithparts	1	879join	16324	16780join	359	547	10	18.9	189	3' end of CR
Mammalia	Ursus thibetanus ussuricus	NC_011117	16824	http://www.ncbi.nlm.nih.gov/nuccore/NC_011117	NC_011117	http://www.ncbi.nlm.nih.gov/nuccore/NC_011117?from=10771&to=11134&report=gbwithparts	http://www.ncbi.nlm.nih.gov/nuccore/NC_011117?from=10771&to=11134&report=gbwithparts	10098	11471	/	/	10771	11134	10	36.4	364	3' end of CR
Mammalia	Ursus thibetanus thibetanus	NC_011118	17034	http://www.ncbi.nlm.nih.gov/nuccore/NC_011118	NC_011118	http://www.ncbi.nlm.nih.gov/nuccore/NC_011118?from=675&to=1254&report=gbwithparts	http://www.ncbi.nlm.nih.gov/nuccore/NC_011118?from=675&to=1254&report=gbwithparts	1	1586	/	/	675	1254	10	58	580	3' end of CR
Mammalia	Ailurus fulgens	NC_011124	16493	http://www.ncbi.nlm.nih.gov/nuccore/NC_011124	NC_011124	http://www.ncbi.nlm.nih.gov/nuccore/NC_011124?from=15998&to=16190&report=gbwithparts	http://www.ncbi.nlm.nih.gov/nuccore/NC_011124?from=15998&to=16190&report=gbwithparts	15446	16493	/	/	15998	16190	8	24.1	193	CR
Mammalia	Meles meles	NC_011125	16442	http://www.ncbi.nlm.nih.gov/nuccore/NC_011125	NC_011125	http://www.ncbi.nlm.nih.gov/nuccore/NC_011125?from=1009&to=1047&report=gbwithparts	http://www.ncbi.nlm.nih.gov/nuccore/NC_011125?from=1009&to=1047&report=gbwithparts	15443	16442	/	/	1009	1047	21	1.9	39	12S, tRNA-Val
Mammalia	Meles meles	NC_011125	16442	http://www.ncbi.nlm.nih.gov/nuccore/NC_011125	NC_011125	http://www.ncbi.nlm.nih.gov/nuccore/NC_011125?from=16005&to=16175&report=gbwithparts	http://www.ncbi.nlm.nih.gov/nuccore/NC_011125?from=16005&to=16175&report=gbwithparts	15443	16442	/	/	16005	16175	8	23.4	171	3' end of CR
Mammalia	Meles meles	NC_011125	16442	http://www.ncbi.nlm.nih.gov/nuccore/NC_011125	NC_011125	http://www.ncbi.nlm.nih.gov/nuccore/NC_011125?from=16011&to=16180&report=gbwithparts	http://www.ncbi.nlm.nih.gov/nuccore/NC_011125?from=16011&to=16180&report=gbwithparts	15443	16442	/	/	16011	16180	6	28	170	3' end of CR
Mammalia	Meles meles	NC_011125	16442	http://www.ncbi.nlm.nih.gov/nuccore/NC_011125	NC_011125	http://www.ncbi.nlm.nih.gov/nuccore/NC_011125?from=16005&to=16180&report=gbwithparts	http://www.ncbi.nlm.nih.gov/nuccore/NC_011125?from=16005&to=16180&report=gbwithparts	15443	16442	/	/	16005	16180	36	4.8	176	3' end of CR
Mammalia	Rhinolophus formosae	NC_011304	16915	http://www.ncbi.nlm.nih.gov/nuccore/NC_011304	NC_011304	http://www.ncbi.nlm.nih.gov/nuccore/NC_011304?from=16302&to=16545&report=gbwithparts	http://www.ncbi.nlm.nih.gov/nuccore/NC_011304?from=16302&to=16545&report=gbwithparts	15448	16915	/	/	16302	16545	6	40.7	244	3' end of CR
Mammalia	Rhinolophus formosae	NC_011304	16915	http://www.ncbi.nlm.nih.gov/nuccore/NC_011304	NC_011304	http://www.ncbi.nlm.nih.gov/nuccore/NC_011304?from=16720&to=16757&report=gbwithparts	http://www.ncbi.nlm.nih.gov/nuccore/NC_011304?from=16720&to=16757&report=gbwithparts	15448	16915	/	/	16720	16757	19	2	38	3' end of CR
Mammalia	Lutra lutra	NC_011358	16536	http://www.ncbi.nlm.nih.gov/nuccore/NC_011358	NC_011358	http://www.ncbi.nlm.nih.gov/nuccore/NC_011358?from=16035&to=16260&report=gbwithparts	http://www.ncbi.nlm.nih.gov/nuccore/NC_011358?from=16035&to=16260&report=gbwithparts	15447	16536	/	/	16035	16260	22	10.3	226	3' end of CR
Mammalia	Rusa unicolor swinhoei	NC_008414	16505	http://www.ncbi.nlm.nih.gov/nuccore/NC_008414	NC_008414	http://www.ncbi.nlm.nih.gov/nuccore/NC_008414?from=15586&to=15792&report=gbwithparts	http://www.ncbi.nlm.nih.gov/nuccore/NC_008414?from=15586&to=15792&report=gbwithparts	15425	16505	/	/	15586	15792	40	5.2	207	5' end of CR
Mammalia	Martes zibellina	NC_011579	16523	http://www.ncbi.nlm.nih.gov/nuccore/NC_011579	NC_011579	http://www.ncbi.nlm.nih.gov/nuccore/NC_011579?from=16006&to=16242&report=gbwithparts	http://www.ncbi.nlm.nih.gov/nuccore/NC_011579?from=16006&to=16242&report=gbwithparts	15443	16523	/	/	16006	16242	12	19.4	237	3' end of CR
Mammalia	Martes zibellina	NC_011579	16523	http://www.ncbi.nlm.nih.gov/nuccore/NC_011579	NC_011579	http://www.ncbi.nlm.nih.gov/nuccore/NC_011579?from=16006&to=16242&report=gbwithparts	http://www.ncbi.nlm.nih.gov/nuccore/NC_011579?from=16006&to=16242&report=gbwithparts	15443	16523	/	/	16006	16242	24	9.7	237	3' end of CR
Mammalia	Lama guanicoe	NC_011822	16649	http://www.ncbi.nlm.nih.gov/nuccore/NC_011822	NC_011822	http://www.ncbi.nlm.nih.gov/nuccore/NC_011822?from=16076&to=16319&report=gbwithparts	http://www.ncbi.nlm.nih.gov/nuccore/NC_011822?from=16076&to=16319&report=gbwithparts	15435	16649	/	/	16076	16319	30	8	244	3' end of CR
Mammalia	Lama guanicoe	NC_011822	16649	http://www.ncbi.nlm.nih.gov/nuccore/NC_011822	NC_011822	http://www.ncbi.nlm.nih.gov/nuccore/NC_011822?from=16146&to=16308&report=gbwithparts	http://www.ncbi.nlm.nih.gov/nuccore/NC_011822?from=16146&to=16308&report=gbwithparts	15435	16649	/	/	16146	16308	6	27.2	163	3' end of CR
Mammalia	Lama guanicoe	NC_011822	16649	http://www.ncbi.nlm.nih.gov/nuccore/NC_011822	NC_011822	http://www.ncbi.nlm.nih.gov/nuccore/NC_011822?from=16116&to=16326&report=gbwithparts	http://www.ncbi.nlm.nih.gov/nuccore/NC_011822?from=16116&to=16326&report=gbwithparts	15435	16649	/	/	16116	16326	30	7	211	3' end of CR
Mammalia	Thylacinus cynocephalus	NC_011944	17411	http://www.ncbi.nlm.nih.gov/nuccore/NC_011944	NC_011944	http://www.ncbi.nlm.nih.gov/nuccore/NC_011944?from=232&to=343&report=gbwithparts	http://www.ncbi.nlm.nih.gov/nuccore/NC_011944?from=232&to=343&report=gbwithparts	16389	17411	/	/	232	343	16	7	112	3' end of CR
Mammalia	Thylacinus cynocephalus	NC_011944	17411	http://www.ncbi.nlm.nih.gov/nuccore/NC_011944	NC_011944	http://www.ncbi.nlm.nih.gov/nuccore/NC_011944?from=362&to=523&report=gbwithparts	http://www.ncbi.nlm.nih.gov/nuccore/NC_011944?from=362&to=523&report=gbwithparts	16389	17411	/	/	362	523	10	16.8	162	3' end of CR
Mammalia	Thylacinus cynocephalus	NC_011944	17411	http://www.ncbi.nlm.nih.gov/nuccore/NC_011944	NC_011944	http://www.ncbi.nlm.nih.gov/nuccore/NC_011944?from=362&to=523&report=gbwithparts	http://www.ncbi.nlm.nih.gov/nuccore/NC_011944?from=362&to=523&report=gbwithparts	16389	17411	/	/	362	523	20	8.4	162	3' end of CR
Mammalia	Thylacinus cynocephalus	NC_011944	17411	http://www.ncbi.nlm.nih.gov/nuccore/NC_011944	NC_011944	http://www.ncbi.nlm.nih.gov/nuccore/NC_011944?from=362&to=523&report=gbwithparts	http://www.ncbi.nlm.nih.gov/nuccore/NC_011944?from=362&to=523&report=gbwithparts	16389	17411	/	/	362	523	30	5.5	162	3' end of CR
Mammalia	Thylacinus cynocephalus	NC_011944	17411	http://www.ncbi.nlm.nih.gov/nuccore/NC_011944	NC_011944	http://www.ncbi.nlm.nih.gov/nuccore/NC_011944?from=360&to=523&report=gbwithparts	http://www.ncbi.nlm.nih.gov/nuccore/NC_011944?from=360&to=523&report=gbwithparts	16389	17411	/	/	360	523	37	4.3	164	3' end of CR
Mammalia	Thylacinus cynocephalus	NC_011944	17411	http://www.ncbi.nlm.nih.gov/nuccore/NC_011944	NC_011944	http://www.ncbi.nlm.nih.gov/nuccore/NC_011944?from=683&to=843&report=gbwithparts	http://www.ncbi.nlm.nih.gov/nuccore/NC_011944?from=683&to=843&report=gbwithparts	16389	17411	/	/	683	843	18	8.9	161	3' end of CR
Mammalia	Thylacinus cynocephalus	NC_011944	17411	http://www.ncbi.nlm.nih.gov/nuccore/NC_011944	NC_011944	http://www.ncbi.nlm.nih.gov/nuccore/NC_011944?from=855&to=888&report=gbwithparts	http://www.ncbi.nlm.nih.gov/nuccore/NC_011944?from=855&to=888&report=gbwithparts	16389	17411	/	/	855	888	1	34	34	3' end of CR
Mammalia	Thylacinus cynocephalus	NC_011944	17411	http://www.ncbi.nlm.nih.gov/nuccore/NC_011944	NC_011944	http://www.ncbi.nlm.nih.gov/nuccore/NC_011944?from=14857&to=14893&report=gbwithparts	http://www.ncbi.nlm.nih.gov/nuccore/NC_011944?from=14857&to=14893&report=gbwithparts	16389	17411	/	/	14857	14893	18	2.2	37	CDS-ND6
Mammalia	Thylacinus cynocephalus	NC_011944	17411	http://www.ncbi.nlm.nih.gov/nuccore/NC_011944	NC_011944	http://www.ncbi.nlm.nih.gov/nuccore/NC_011944?from=16393&to=16464&report=gbwithparts	http://www.ncbi.nlm.nih.gov/nuccore/NC_011944?from=16393&to=16464&report=gbwithparts	16389	17411	/	/	16393	16464	1	72	72	5' end of CR
Mammalia	Thylacinus cynocephalus	NC_011944	17411	http://www.ncbi.nlm.nih.gov/nuccore/NC_011944	NC_011944	http://www.ncbi.nlm.nih.gov/nuccore/NC_011944?from=16392&to=16469&report=gbwithparts	http://www.ncbi.nlm.nih.gov/nuccore/NC_011944?from=16392&to=16469&report=gbwithparts	16389	17411	/	/	16392	16469	9	8.4	78	5' end of CR
Mammalia	Thylacinus cynocephalus	NC_011944	17411	http://www.ncbi.nlm.nih.gov/nuccore/NC_011944	NC_011944	http://www.ncbi.nlm.nih.gov/nuccore/NC_011944?from=16523&to=16745&report=gbwithparts	http://www.ncbi.nlm.nih.gov/nuccore/NC_011944?from=16523&to=16745&report=gbwithparts	16389	17411	/	/	16523	16745	75	3	223	5' end of CR
Mammalia	Myrmecobius fasciatus	NC_011949	16813	http://www.ncbi.nlm.nih.gov/nuccore/NC_011949	NC_011949	http://www.ncbi.nlm.nih.gov/nuccore/NC_011949?from=15781&to=15913&report=gbwithparts	http://www.ncbi.nlm.nih.gov/nuccore/NC_011949?from=15781&to=15913&report=gbwithparts	15628	16813	/	/	15781	15913	41	3.4	133	5' end of CR
Mammalia	Myrmecobius fasciatus	NC_011949	16813	http://www.ncbi.nlm.nih.gov/nuccore/NC_011949	NC_011949	http://www.ncbi.nlm.nih.gov/nuccore/NC_011949?from=15770&to=15922&report=gbwithparts	http://www.ncbi.nlm.nih.gov/nuccore/NC_011949?from=15770&to=15922&report=gbwithparts	15628	16813	/	/	15770	15922	77	2	153	5' end of CR
Mammalia	Myrmecobius fasciatus	NC_011949	16813	http://www.ncbi.nlm.nih.gov/nuccore/NC_011949	NC_011949	http://www.ncbi.nlm.nih.gov/nuccore/NC_011949?from=15989&to=16050&report=gbwithparts	http://www.ncbi.nlm.nih.gov/nuccore/NC_011949?from=15989&to=16050&report=gbwithparts	15628	16813	/	/	15989	16050	13	4.8	62	5' end of CR
Mammalia	Myrmecobius fasciatus	NC_011949	16813	http://www.ncbi.nlm.nih.gov/nuccore/NC_011949	NC_011949	http://www.ncbi.nlm.nih.gov/nuccore/NC_011949?from=16004&to=16041&report=gbwithparts	http://www.ncbi.nlm.nih.gov/nuccore/NC_011949?from=16004&to=16041&report=gbwithparts	15628	16813	/	/	16004	16041	18	2.1	38	5' end of CR
Mammalia	Myrmecobius fasciatus	NC_011949	16813	http://www.ncbi.nlm.nih.gov/nuccore/NC_011949	NC_011949	http://www.ncbi.nlm.nih.gov/nuccore/NC_011949?from=15989&to=16054&report=gbwithparts	http://www.ncbi.nlm.nih.gov/nuccore/NC_011949?from=15989&to=16054&report=gbwithparts	15628	16813	/	/	15989	16054	25	2.6	66	5' end of CR
Mammalia	Myrmecobius fasciatus	NC_011949	16813	http://www.ncbi.nlm.nih.gov/nuccore/NC_011949	NC_011949	http://www.ncbi.nlm.nih.gov/nuccore/NC_011949?from=16740&to=16786&report=gbwithparts	http://www.ncbi.nlm.nih.gov/nuccore/NC_011949?from=16740&to=16786&report=gbwithparts	15628	16813	/	/	16740	16786	24	2	47	3' end of CR
Mammalia	Sus scrofa domesticus	NC_012095	16770	http://www.ncbi.nlm.nih.gov/nuccore/NC_012095	NC_012095	http://www.ncbi.nlm.nih.gov/nuccore/NC_012095?from=15632&to=15682&report=gbwithparts	http://www.ncbi.nlm.nih.gov/nuccore/NC_012095?from=15632&to=15682&report=gbwithparts	15435	16770	/	/	15632	15682	26	2	51	5' end of CR
Mammalia	Sus scrofa domesticus	NC_012095	16770	http://www.ncbi.nlm.nih.gov/nuccore/NC_012095	NC_012095	http://www.ncbi.nlm.nih.gov/nuccore/NC_012095?from=15642&to=15701&report=gbwithparts	http://www.ncbi.nlm.nih.gov/nuccore/NC_012095?from=15642&to=15701&report=gbwithparts	15435	16770	/	/	15642	15701	26	2.3	60	5' end of CR
Mammalia	Sus scrofa domesticus	NC_012095	16770	http://www.ncbi.nlm.nih.gov/nuccore/NC_012095	NC_012095	http://www.ncbi.nlm.nih.gov/nuccore/NC_012095?from=16142&to=16437&report=gbwithparts	http://www.ncbi.nlm.nih.gov/nuccore/NC_012095?from=16142&to=16437&report=gbwithparts	15435	16770	/	/	16142	16437	10	29.6	296	3' end of CR
Mammalia	Capricornis crispus	NC_012096	16453	http://www.ncbi.nlm.nih.gov/nuccore/NC_012096	NC_012096	http://www.ncbi.nlm.nih.gov/nuccore/NC_012096?from=15634&to=15780&report=gbwithparts	http://www.ncbi.nlm.nih.gov/nuccore/NC_012096?from=15634&to=15780&report=gbwithparts	15432	16453	/	/	15634	15780	76	1.9	147	5' end of CR
Mammalia	Lama glama	NC_012102	16597	http://www.ncbi.nlm.nih.gov/nuccore/NC_012102	NC_012102	http://www.ncbi.nlm.nih.gov/nuccore/NC_012102?from=2973&to=2997&report=gbwithparts	http://www.ncbi.nlm.nih.gov/nuccore/NC_012102?from=2973&to=2997&report=gbwithparts	15435	16597	/	/	2973	2997	12	2.1	25	CDS-ND1
Mammalia	Lama glama	NC_012102	16597	http://www.ncbi.nlm.nih.gov/nuccore/NC_012102	NC_012102	http://www.ncbi.nlm.nih.gov/nuccore/NC_012102?from=16078&to=16285&report=gbwithparts	http://www.ncbi.nlm.nih.gov/nuccore/NC_012102?from=16078&to=16285&report=gbwithparts	15435	16597	/	/	16078	16285	30	6.9	208	3' end of CR
Mammalia	Lama glama	NC_012102	16597	http://www.ncbi.nlm.nih.gov/nuccore/NC_012102	NC_012102	http://www.ncbi.nlm.nih.gov/nuccore/NC_012102?from=16117&to=16289&report=gbwithparts	http://www.ncbi.nlm.nih.gov/nuccore/NC_012102?from=16117&to=16289&report=gbwithparts	15435	16597	/	/	16117	16289	6	28.8	173	3' end of CR
Mammalia	Pecari tajacu	NC_012103	16839	http://www.ncbi.nlm.nih.gov/nuccore/NC_012103	NC_012103	http://www.ncbi.nlm.nih.gov/nuccore/NC_012103?from=16214&to=16508&report=gbwithparts	http://www.ncbi.nlm.nih.gov/nuccore/NC_012103?from=16214&to=16508&report=gbwithparts	15435	16839	/	/	16214	16508	10	29.5	295	3' end of CR
Mammalia	Canis lupus laniger	NC_011218	16723	http://www.ncbi.nlm.nih.gov/nuccore/NC_011218	NC_011218	http://www.ncbi.nlm.nih.gov/nuccore/NC_011218?from=16126&to=16454&report=gbwithparts	http://www.ncbi.nlm.nih.gov/nuccore/NC_011218?from=16126&to=16454&report=gbwithparts	15461	16722	/	/	16126	16454	10	32.9	329	3' end of CR
Mammalia	Martes flavigula	NC_012141	16549	http://www.ncbi.nlm.nih.gov/nuccore/NC_012141	NC_012141	http://www.ncbi.nlm.nih.gov/nuccore/NC_012141?from=16022&to=16186&report=gbwithparts	http://www.ncbi.nlm.nih.gov/nuccore/NC_012141?from=16022&to=16186&report=gbwithparts	15443	16549	/	/	16022	16186	6	26.2	165	CR
Mammalia	Martes flavigula	NC_012141	16549	http://www.ncbi.nlm.nih.gov/nuccore/NC_012141	NC_012141	http://www.ncbi.nlm.nih.gov/nuccore/NC_012141?from=16006&to=16274&report=gbwithparts	http://www.ncbi.nlm.nih.gov/nuccore/NC_012141?from=16006&to=16274&report=gbwithparts	15443	16549	/	/	16006	16274	8	36.9	269	3' end of CR
Mammalia	Bison bison	NC_012346	16319	http://www.ncbi.nlm.nih.gov/nuccore/NC_012346	NC_012346	http://www.ncbi.nlm.nih.gov/nuccore/NC_012346?from=13514&to=13545&report=gbwithparts	http://www.ncbi.nlm.nih.gov/nuccore/NC_012346?from=13514&to=13545&report=gbwithparts	1	360join	15792	16319join	13514	13545	14	2.3	32	CDS-ND5
Mammalia	Rattus exulans	NC_012389	16307	http://www.ncbi.nlm.nih.gov/nuccore/NC_012389	NC_012389	http://www.ncbi.nlm.nih.gov/nuccore/NC_012389?from=13764&to=13798&report=gbwithparts	http://www.ncbi.nlm.nih.gov/nuccore/NC_012389?from=13764&to=13798&report=gbwithparts	15412	16307	/	/	13764	13798	15	2.3	35	CDS-ND6
Mammalia	Coelodonta antiquitatis	NC_012681	16436	http://www.ncbi.nlm.nih.gov/nuccore/NC_012681	NC_012681	http://www.ncbi.nlm.nih.gov/nuccore/NC_012681?from=15707&to=15746&report=gbwithparts	http://www.ncbi.nlm.nih.gov/nuccore/NC_012681?from=15707&to=15746&report=gbwithparts	15453	16436	/	/	15707	15746	19	2	40	5' end of CR
Mammalia	Rhinoceros sondaicus	NC_012683	16417	http://www.ncbi.nlm.nih.gov/nuccore/NC_012683	NC_012683	http://www.ncbi.nlm.nih.gov/nuccore/NC_012683?from=8020&to=8051&report=gbwithparts	http://www.ncbi.nlm.nih.gov/nuccore/NC_012683?from=8020&to=8051&report=gbwithparts	15449	16417	/	/	8020	8051	15	2.2	32	CDS-ATP6
Mammalia	Galago senegalensis	NC_012761	16795	http://www.ncbi.nlm.nih.gov/nuccore/NC_012761	NC_012761	http://www.ncbi.nlm.nih.gov/nuccore/NC_012761?from=16251&to=16512&report=gbwithparts	http://www.ncbi.nlm.nih.gov/nuccore/NC_012761?from=16251&to=16512&report=gbwithparts	15492	16795	/	/	16251	16512	14	18.6	262	3' end of CR
Mammalia	Otolemur crassicaudatus	NC_012762	16827	http://www.ncbi.nlm.nih.gov/nuccore/NC_012762	NC_012762	http://www.ncbi.nlm.nih.gov/nuccore/NC_012762?from=16251&to=16545&report=gbwithparts	http://www.ncbi.nlm.nih.gov/nuccore/NC_012762?from=16251&to=16545&report=gbwithparts	15488	16827	/	/	16251	16545	14	21.1	295	3' end of CR
Mammalia	Perodicticus potto	NC_012764	16638	http://www.ncbi.nlm.nih.gov/nuccore/NC_012764	NC_012764	http://www.ncbi.nlm.nih.gov/nuccore/NC_012764?from=16161&to=16374&report=gbwithparts	http://www.ncbi.nlm.nih.gov/nuccore/NC_012764?from=16161&to=16374&report=gbwithparts	15485	16638	/	/	16161	16374	12	17.8	214	3' end of CR
Mammalia	Eulemur fulvus fulvus	NC_012766	17126	http://www.ncbi.nlm.nih.gov/nuccore/NC_012766	NC_012766	http://www.ncbi.nlm.nih.gov/nuccore/NC_012766?from=16297&to=16698&report=gbwithparts	http://www.ncbi.nlm.nih.gov/nuccore/NC_012766?from=16297&to=16698&report=gbwithparts	15461	17126	/	/	16297	16698	6	67.7	402	CR
Mammalia	Eulemur fulvus mayottensis	NC_012769	17118	http://www.ncbi.nlm.nih.gov/nuccore/NC_012769	NC_012769	http://www.ncbi.nlm.nih.gov/nuccore/NC_012769?from=16297&to=16684&report=gbwithparts	http://www.ncbi.nlm.nih.gov/nuccore/NC_012769?from=16297&to=16684&report=gbwithparts	15461	17118	/	/	16297	16684	6	64.7	388	CR
Mammalia	Eulemur macaco macaco	NC_012771	17149	http://www.ncbi.nlm.nih.gov/nuccore/NC_012771	NC_012771	http://www.ncbi.nlm.nih.gov/nuccore/NC_012771?from=16281&to=16313&report=gbwithparts	http://www.ncbi.nlm.nih.gov/nuccore/NC_012771?from=16281&to=16313&report=gbwithparts	15460	17149	/	/	16281	16313	6	5.5	33	CR
Mammalia	Eulemur macaco macaco	NC_012771	17149	http://www.ncbi.nlm.nih.gov/nuccore/NC_012771	NC_012771	http://www.ncbi.nlm.nih.gov/nuccore/NC_012771?from=16304&to=16453&report=gbwithparts	http://www.ncbi.nlm.nih.gov/nuccore/NC_012771?from=16304&to=16453&report=gbwithparts	15460	17149	/	/	16304	16453	6	25	150	CR
Mammalia	Eulemur macaco macaco	NC_012771	17149	http://www.ncbi.nlm.nih.gov/nuccore/NC_012771	NC_012771	http://www.ncbi.nlm.nih.gov/nuccore/NC_012771?from=16453&to=16718&report=gbwithparts	http://www.ncbi.nlm.nih.gov/nuccore/NC_012771?from=16453&to=16718&report=gbwithparts	15460	17149	/	/	16453	16718	6	44.3	266	3' end of CR
Mammalia	Varecia variegata variegata	NC_012773	16965	http://www.ncbi.nlm.nih.gov/nuccore/NC_012773	NC_012773	http://www.ncbi.nlm.nih.gov/nuccore/NC_012773?from=16324&to=16449&report=gbwithparts	http://www.ncbi.nlm.nih.gov/nuccore/NC_012773?from=16324&to=16449&report=gbwithparts	15476	16965	/	/	16324	16449	10	12.6	126	CR
Mammalia	Varecia variegata variegata	NC_012773	16965	http://www.ncbi.nlm.nih.gov/nuccore/NC_012773	NC_012773	http://www.ncbi.nlm.nih.gov/nuccore/NC_012773?from=16445&to=16544&report=gbwithparts	http://www.ncbi.nlm.nih.gov/nuccore/NC_012773?from=16445&to=16544&report=gbwithparts	15476	16965	/	/	16445	16544	8	12.5	100	3' end of CR
Mammalia	Tarsius syrichta	NC_012774	17004	http://www.ncbi.nlm.nih.gov/nuccore/NC_012774	NC_012774	http://www.ncbi.nlm.nih.gov/nuccore/NC_012774?from=16258&to=16623&report=gbwithparts	http://www.ncbi.nlm.nih.gov/nuccore/NC_012774?from=16258&to=16623&report=gbwithparts	15471	17004	/	/	16258	16623	6	61	366	3' end of CR
Mammalia	Loris tardigradus	NC_012763	16776	http://www.ncbi.nlm.nih.gov/nuccore/NC_012763	NC_012763	http://www.ncbi.nlm.nih.gov/nuccore/NC_012763?from=16261&to=16502&report=gbwithparts	http://www.ncbi.nlm.nih.gov/nuccore/NC_012763?from=16261&to=16502&report=gbwithparts	15493	16776	/	/	16261	16502	14	17.3	242	3' end of CR
Mammalia	Budorcas taxicolor	NC_013069	16667	http://www.ncbi.nlm.nih.gov/nuccore/NC_013069	NC_013069	http://www.ncbi.nlm.nih.gov/nuccore/NC_013069?from=15782&to=16022&report=gbwithparts	http://www.ncbi.nlm.nih.gov/nuccore/NC_013069?from=15782&to=16022&report=gbwithparts	15433	16667	/	/	15782	16022	78	3.1	241	5' end of CR
Mammalia	Cuon alpinus	NC_013445	16672	http://www.ncbi.nlm.nih.gov/nuccore/NC_013445	NC_013445	http://www.ncbi.nlm.nih.gov/nuccore/NC_013445?from=16123&to=16373&report=gbwithparts	http://www.ncbi.nlm.nih.gov/nuccore/NC_013445?from=16123&to=16373&report=gbwithparts	15467	16672	/	/	16123	16373	6	45.2	251	3' end of CR
Mammalia	Cuon alpinus	NC_013445	16672	http://www.ncbi.nlm.nih.gov/nuccore/NC_013445	NC_013445	http://www.ncbi.nlm.nih.gov/nuccore/NC_013445?from=16126&to=16377&report=gbwithparts	http://www.ncbi.nlm.nih.gov/nuccore/NC_013445?from=16126&to=16377&report=gbwithparts	15467	16672	/	/	16126	16377	16	15.3	252	3' end of CR
Mammalia	Cuon alpinus	NC_013445	16672	http://www.ncbi.nlm.nih.gov/nuccore/NC_013445	NC_013445	http://www.ncbi.nlm.nih.gov/nuccore/NC_013445?from=16135&to=16373&report=gbwithparts	http://www.ncbi.nlm.nih.gov/nuccore/NC_013445?from=16135&to=16373&report=gbwithparts	15467	16672	/	/	16135	16373	22	10.8	239	3' end of CR
Mammalia	Nyctereutes procyonoides	NC_013700	16713	http://www.ncbi.nlm.nih.gov/nuccore/NC_013700	NC_013700	http://www.ncbi.nlm.nih.gov/nuccore/NC_013700?from=16130&to=16413&report=gbwithparts	http://www.ncbi.nlm.nih.gov/nuccore/NC_013700?from=16130&to=16413&report=gbwithparts	15468	16713	/	/	16130	16413	8	35.5	284	3' end of CR
Mammalia	Naemorhedus caudatus	NC_013751	16519	http://www.ncbi.nlm.nih.gov/nuccore/NC_013751	NC_013751	http://www.ncbi.nlm.nih.gov/nuccore/NC_013751?from=15643&to=15844&report=gbwithparts	http://www.ncbi.nlm.nih.gov/nuccore/NC_013751?from=15643&to=15844&report=gbwithparts	15421	16519	/	/	15643	15844	76	2.7	202	5' end of CR
Mammalia	Moschus moschiferus	NC_013753	16351	http://www.ncbi.nlm.nih.gov/nuccore/NC_013753	NC_013753	http://www.ncbi.nlm.nih.gov/nuccore/NC_013753?from=4796&to=4837&report=gbwithparts	http://www.ncbi.nlm.nih.gov/nuccore/NC_013753?from=4796&to=4837&report=gbwithparts	15429	16351	/	/	4796	4837	19	2.2	42	CDS-ND2
Mammalia	Cervus nippon hortulorum	NC_013834	16434	http://www.ncbi.nlm.nih.gov/nuccore/NC_013834	NC_013834	http://www.ncbi.nlm.nih.gov/nuccore/NC_013834?from=13160&to=13201&report=gbwithparts	http://www.ncbi.nlm.nih.gov/nuccore/NC_013834?from=13160&to=13201&report=gbwithparts	15442	16434	/	/	13160	13201	14	2.9	42	CDS-ND5
Mammalia	Cervus nippon hortulorum	NC_013834	16434	http://www.ncbi.nlm.nih.gov/nuccore/NC_013834	NC_013834	http://www.ncbi.nlm.nih.gov/nuccore/NC_013834?from=15640&to=15723&report=gbwithparts	http://www.ncbi.nlm.nih.gov/nuccore/NC_013834?from=15640&to=15723&report=gbwithparts	15442	16434	/	/	15640	15723	39	2.2	84	5' end of CR
Mammalia	Cervus elaphus xanthopygus	NC_013836	16416	http://www.ncbi.nlm.nih.gov/nuccore/NC_013836	NC_013836	http://www.ncbi.nlm.nih.gov/nuccore/NC_013836?from=13141&to=13172&report=gbwithparts	http://www.ncbi.nlm.nih.gov/nuccore/NC_013836?from=13141&to=13172&report=gbwithparts	15423	16416	/	/	13141	13172	14	2.2	32	CDS-ND5
Mammalia	Cervus elaphus xanthopygus	NC_013836	16416	http://www.ncbi.nlm.nih.gov/nuccore/NC_013836	NC_013836	http://www.ncbi.nlm.nih.gov/nuccore/NC_013836?from=15638&to=15704&report=gbwithparts	http://www.ncbi.nlm.nih.gov/nuccore/NC_013836?from=15638&to=15704&report=gbwithparts	15423	16416	/	/	15638	15704	19	3.5	67	5' end of CR
Mammalia	Cervus elaphus xanthopygus	NC_013836	16416	http://www.ncbi.nlm.nih.gov/nuccore/NC_013836	NC_013836	http://www.ncbi.nlm.nih.gov/nuccore/NC_013836?from=15581&to=15704&report=gbwithparts	http://www.ncbi.nlm.nih.gov/nuccore/NC_013836?from=15581&to=15704&report=gbwithparts	15423	16416	/	/	15581	15704	39	3.2	124	5' end of CR
Mammalia	Cervus elaphus yarkandensis	NC_013840	16351	http://www.ncbi.nlm.nih.gov/nuccore/NC_013840	NC_013840	http://www.ncbi.nlm.nih.gov/nuccore/NC_013840?from=13155&to=13195&report=gbwithparts	http://www.ncbi.nlm.nih.gov/nuccore/NC_013840?from=13155&to=13195&report=gbwithparts	15436	16351	/	/	13155	13195	14	2.8	41	CDS-ND5
Mammalia	Cervus elaphus	NC_007704	16357	http://www.ncbi.nlm.nih.gov/nuccore/NC_007704	NC_007704	http://www.ncbi.nlm.nih.gov/nuccore/NC_007704?from=13161&to=13191&report=gbwithparts	http://www.ncbi.nlm.nih.gov/nuccore/NC_007704?from=13161&to=13191&report=gbwithparts	15442	16357	/	/	13161	13191	14	2.1	31	CDS-ND5
Mammalia	Callorhinus ursinus	NC_008415	16668	http://www.ncbi.nlm.nih.gov/nuccore/NC_008415	NC_008415	http://www.ncbi.nlm.nih.gov/nuccore/NC_008415?from=1015&to=1053&report=gbwithparts	http://www.ncbi.nlm.nih.gov/nuccore/NC_008415?from=1015&to=1053&report=gbwithparts	15458	16668	/	/	1015	1053	21	1.9	39	12S, tRNA-Val
Mammalia	Callorhinus ursinus	NC_008415	16668	http://www.ncbi.nlm.nih.gov/nuccore/NC_008415	NC_008415	http://www.ncbi.nlm.nih.gov/nuccore/NC_008415?from=16069&to=16342&report=gbwithparts	http://www.ncbi.nlm.nih.gov/nuccore/NC_008415?from=16069&to=16342&report=gbwithparts	15458	16668	/	/	16069	16342	8	36.3	274	3' end of CR
Mammalia	Bison bonasus	NC_014044	16326	http://www.ncbi.nlm.nih.gov/nuccore/NC_014044	NC_014044	http://www.ncbi.nlm.nih.gov/nuccore/NC_014044?from=3505&to=3551&report=gbwithparts	http://www.ncbi.nlm.nih.gov/nuccore/NC_014044?from=3505&to=3551&report=gbwithparts	1	362join	15791	16326join	3505	3551	24	1.9	47	CDS-ND1
Mammalia	Bison bonasus	NC_014044	16326	http://www.ncbi.nlm.nih.gov/nuccore/NC_014044	NC_014044	http://www.ncbi.nlm.nih.gov/nuccore/NC_014044?from=13511&to=13549&report=gbwithparts	http://www.ncbi.nlm.nih.gov/nuccore/NC_014044?from=13511&to=13549&report=gbwithparts	1	362join	15791	16326join	13511	13549	14	2.7	39	CDS-ND5
Mammalia	Lepilemur hubbardorum	NC_014453	16854	http://www.ncbi.nlm.nih.gov/nuccore/NC_014453	NC_014453	http://www.ncbi.nlm.nih.gov/nuccore/NC_014453?from=16291&to=16484&report=gbwithparts	http://www.ncbi.nlm.nih.gov/nuccore/NC_014453?from=16291&to=16484&report=gbwithparts	15442	16854	/	/	16291	16484	8	24.3	194	3' end of CR
Mammalia	Lynx rufus	NC_014456	17056	http://www.ncbi.nlm.nih.gov/nuccore/NC_014456	NC_014456	http://www.ncbi.nlm.nih.gov/nuccore/NC_014456?from=270&to=578&report=gbwithparts	http://www.ncbi.nlm.nih.gov/nuccore/NC_014456?from=270&to=578&report=gbwithparts	1	891join	16341	17056join	270	578	14	21.5	309	3' end of CR
Mammalia	Lynx rufus	NC_014456	17056	http://www.ncbi.nlm.nih.gov/nuccore/NC_014456	NC_014456	http://www.ncbi.nlm.nih.gov/nuccore/NC_014456?from=270&to=591&report=gbwithparts	http://www.ncbi.nlm.nih.gov/nuccore/NC_014456?from=270&to=591&report=gbwithparts	1	891join	16341	17056join	270	591	8	43.5	322	3' end of CR
Mammalia	Lynx rufus	NC_014456	17056	http://www.ncbi.nlm.nih.gov/nuccore/NC_014456	NC_014456	http://www.ncbi.nlm.nih.gov/nuccore/NC_014456?from=257&to=586&report=gbwithparts	http://www.ncbi.nlm.nih.gov/nuccore/NC_014456?from=257&to=586&report=gbwithparts	1	891join	16341	17056join	257	586	36	9	330	3' end of CR
Mammalia	Lynx rufus	NC_014456	17056	http://www.ncbi.nlm.nih.gov/nuccore/NC_014456	NC_014456	http://www.ncbi.nlm.nih.gov/nuccore/NC_014456?from=16499&to=16799&report=gbwithparts	http://www.ncbi.nlm.nih.gov/nuccore/NC_014456?from=16499&to=16799&report=gbwithparts	1	891join	16341	17056join	16499	16799	80	3.8	301	5' end of CR
Mammalia	Sus scrofa taiwanensis	NC_014692	16480	http://www.ncbi.nlm.nih.gov/nuccore/NC_014692	NC_014692	http://www.ncbi.nlm.nih.gov/nuccore/NC_014692?from=196&to=246&report=gbwithparts	http://www.ncbi.nlm.nih.gov/nuccore/NC_014692?from=196&to=246&report=gbwithparts	1	1044	/	/	196	246	26	2	51	5' end of CR
Mammalia	Sus scrofa taiwanensis	NC_014692	16480	http://www.ncbi.nlm.nih.gov/nuccore/NC_014692	NC_014692	http://www.ncbi.nlm.nih.gov/nuccore/NC_014692?from=206&to=264&report=gbwithparts	http://www.ncbi.nlm.nih.gov/nuccore/NC_014692?from=206&to=264&report=gbwithparts	1	1044	/	/	206	264	26	2.3	59	5' end of CR
Mammalia	Pseudomys chapmani	NC_014698	16249	http://www.ncbi.nlm.nih.gov/nuccore/NC_014698	NC_014698	http://www.ncbi.nlm.nih.gov/nuccore/NC_014698?from=15397&to=15446&report=gbwithparts	http://www.ncbi.nlm.nih.gov/nuccore/NC_014698?from=15397&to=15446&report=gbwithparts	15390	16249	/	/	15397	15446	25	2	50	5' end of CR
Mammalia	Cervus elaphus songaricus	NC_014703	16419	http://www.ncbi.nlm.nih.gov/nuccore/NC_014703	NC_014703	http://www.ncbi.nlm.nih.gov/nuccore/NC_014703?from=13144&to=13175&report=gbwithparts	http://www.ncbi.nlm.nih.gov/nuccore/NC_014703?from=13144&to=13175&report=gbwithparts	15488	16419	/	/	13144	13175	14	2.2	32	CDS-ND5
Mammalia	Cervus elaphus songaricus	NC_014703	16419	http://www.ncbi.nlm.nih.gov/nuccore/NC_014703	NC_014703	http://www.ncbi.nlm.nih.gov/nuccore/NC_014703?from=15639&to=15705&report=gbwithparts	http://www.ncbi.nlm.nih.gov/nuccore/NC_014703?from=15639&to=15705&report=gbwithparts	15488	16419	/	/	15639	15705	19	3.5	67	5' end of CR
Mammalia	Panthera tigris amoyensis	NC_014770	17001	http://www.ncbi.nlm.nih.gov/nuccore/NC_014770	NC_014770	http://www.ncbi.nlm.nih.gov/nuccore/NC_014770?from=269&to=642&report=gbwithparts	http://www.ncbi.nlm.nih.gov/nuccore/NC_014770?from=269&to=642&report=gbwithparts	1	939join	16390	17001join	269	642	8	47.5	374	3' end of CR
Mammalia	Panthera tigris amoyensis	NC_014770	17001	http://www.ncbi.nlm.nih.gov/nuccore/NC_014770	NC_014770	http://www.ncbi.nlm.nih.gov/nuccore/NC_014770?from=16587&to=16752&report=gbwithparts	http://www.ncbi.nlm.nih.gov/nuccore/NC_014770?from=16587&to=16752&report=gbwithparts	1	939join	16390	17001join	16587	16752	80	2.1	166	5' end of CR
Mammalia	Capra hircus	NC_005044	16643	http://www.ncbi.nlm.nih.gov/nuccore/NC_005044	NC_005044	http://www.ncbi.nlm.nih.gov/nuccore/NC_005044?from=15822&to=15968&report=gbwithparts	http://www.ncbi.nlm.nih.gov/nuccore/NC_005044?from=15822&to=15968&report=gbwithparts	15431	16643	/	/	15822	15968	77	1.9	147	CR
Mammalia	Rattus fuscipes	NC_014867	16301	http://www.ncbi.nlm.nih.gov/nuccore/NC_014867	NC_014867	http://www.ncbi.nlm.nih.gov/nuccore/NC_014867?from=13767&to=13793&report=gbwithparts	http://www.ncbi.nlm.nih.gov/nuccore/NC_014867?from=13767&to=13793&report=gbwithparts	15426	16301	/	/	13767	13793	14	1.9	27	CDS-ND6
Mammalia	Procapra przewalskii	NC_014875	16548	http://www.ncbi.nlm.nih.gov/nuccore/NC_014875	NC_014875	http://www.ncbi.nlm.nih.gov/nuccore/NC_014875?from=15730&to=15878&report=gbwithparts	http://www.ncbi.nlm.nih.gov/nuccore/NC_014875?from=15730&to=15878&report=gbwithparts	15427	16548	/	/	15730	15878	77	1.9	149	5' end of CR
Mammalia	Rattus leucopus	NC_014855	16297	http://www.ncbi.nlm.nih.gov/nuccore/NC_014855	NC_014855	http://www.ncbi.nlm.nih.gov/nuccore/NC_014855?from=13770&to=13804&report=gbwithparts	http://www.ncbi.nlm.nih.gov/nuccore/NC_014855?from=13770&to=13804&report=gbwithparts	15425	16297	/	/	13770	13804	15	2.3	35	CDS-ND6
Mammalia	Castor fiber	NC_015072	16730	http://www.ncbi.nlm.nih.gov/nuccore/NC_015072	NC_015072	http://www.ncbi.nlm.nih.gov/nuccore/NC_015072?from=16187&to=16470&report=gbwithparts	http://www.ncbi.nlm.nih.gov/nuccore/NC_015072?from=16187&to=16470&report=gbwithparts	15433	16189	/	/	16187	16470	8	37.3	284	3' end of CR
Mammalia	Castor fiber	NC_015072	16730	http://www.ncbi.nlm.nih.gov/nuccore/NC_015072	NC_015072	http://www.ncbi.nlm.nih.gov/nuccore/NC_015072?from=16175&to=16360&report=gbwithparts	http://www.ncbi.nlm.nih.gov/nuccore/NC_015072?from=16175&to=16360&report=gbwithparts	15433	16189	/	/	16175	16360	30	6.1	186	3' end of CR
Mammalia	Castor fiber	NC_015072	16730	http://www.ncbi.nlm.nih.gov/nuccore/NC_015072	NC_015072	http://www.ncbi.nlm.nih.gov/nuccore/NC_015072?from=16323&to=16466&report=gbwithparts	http://www.ncbi.nlm.nih.gov/nuccore/NC_015072?from=16323&to=16466&report=gbwithparts	15433	16189	/	/	16323	16466	30	4.7	144	3' end of CR
Mammalia	Castor canadensis	NC_015108	16701	http://www.ncbi.nlm.nih.gov/nuccore/NC_015108	NC_015108	http://www.ncbi.nlm.nih.gov/nuccore/NC_015108?from=16170&to=16434&report=gbwithparts	http://www.ncbi.nlm.nih.gov/nuccore/NC_015108?from=16170&to=16434&report=gbwithparts	15439	16170	/	/	16170	16434	8	33.1	265	3' end of CR
Mammalia	Odocoileus virginianus	NC_015247	16477	http://www.ncbi.nlm.nih.gov/nuccore/NC_015247	NC_015247	http://www.ncbi.nlm.nih.gov/nuccore/NC_015247?from=10657&to=10814&report=gbwithparts	http://www.ncbi.nlm.nih.gov/nuccore/NC_015247?from=10657&to=10814&report=gbwithparts	10489	11532	/	/	10657	10814	75	2.1	158	5' end of CR
Mammalia	Plecotus auritus	NC_015484	16900	http://www.ncbi.nlm.nih.gov/nuccore/NC_015484	NC_015484	http://www.ncbi.nlm.nih.gov/nuccore/NC_015484?from=15570&to=15793&report=gbwithparts	http://www.ncbi.nlm.nih.gov/nuccore/NC_015484?from=15570&to=15793&report=gbwithparts	15437	16900	/	/	15570	15793	81	2.8	224	5' end of CR
Mammalia	Plecotus auritus	NC_015484	16900	http://www.ncbi.nlm.nih.gov/nuccore/NC_015484	NC_015484	http://www.ncbi.nlm.nih.gov/nuccore/NC_015484?from=15599&to=15798&report=gbwithparts	http://www.ncbi.nlm.nih.gov/nuccore/NC_015484?from=15599&to=15798&report=gbwithparts	15437	16900	/	/	15599	15798	81	2.5	200	5' end of CR
Mammalia	Plecotus auritus	NC_015484	16900	http://www.ncbi.nlm.nih.gov/nuccore/NC_015484	NC_015484	http://www.ncbi.nlm.nih.gov/nuccore/NC_015484?from=16352&to=16634&report=gbwithparts	http://www.ncbi.nlm.nih.gov/nuccore/NC_015484?from=16352&to=16634&report=gbwithparts	15437	16900	/	/	16352	16634	6	47.2	283	3' end of CR
Mammalia	Myotis formosus	NC_015828	17159	http://www.ncbi.nlm.nih.gov/nuccore/NC_015828	NC_015828	http://www.ncbi.nlm.nih.gov/nuccore/NC_015828?from=10775&to=10805&report=gbwithparts	http://www.ncbi.nlm.nih.gov/nuccore/NC_015828?from=10775&to=10805&report=gbwithparts	15454	17159	/	/	10775	10805	12	2.5	31	CDS-ND4
Mammalia	Myotis formosus	NC_015828	17159	http://www.ncbi.nlm.nih.gov/nuccore/NC_015828	NC_015828	http://www.ncbi.nlm.nih.gov/nuccore/NC_015828?from=15588&to=16008&report=gbwithparts	http://www.ncbi.nlm.nih.gov/nuccore/NC_015828?from=15588&to=16008&report=gbwithparts	15454	17159	/	/	15588	16008	80	5.3	421	5' end of CR
Mammalia	Myotis formosus	NC_015828	17159	http://www.ncbi.nlm.nih.gov/nuccore/NC_015828	NC_015828	http://www.ncbi.nlm.nih.gov/nuccore/NC_015828?from=16561&to=16883&report=gbwithparts	http://www.ncbi.nlm.nih.gov/nuccore/NC_015828?from=16561&to=16883&report=gbwithparts	15454	17159	/	/	16561	16883	6	53.8	323	3' end of CR
Mammalia	Lepus capensis	NC_015841	17722	http://www.ncbi.nlm.nih.gov/nuccore/NC_015841	NC_015841	http://www.ncbi.nlm.nih.gov/nuccore/NC_015841?from=16206&to=16496&report=gbwithparts	http://www.ncbi.nlm.nih.gov/nuccore/NC_015841?from=16206&to=16496&report=gbwithparts	15443	17722	/	/	16206	16496	20	14.6	291	CR
Mammalia	Lepus capensis	NC_015841	17722	http://www.ncbi.nlm.nih.gov/nuccore/NC_015841	NC_015841	http://www.ncbi.nlm.nih.gov/nuccore/NC_015841?from=16688&to=17680&report=gbwithparts	http://www.ncbi.nlm.nih.gov/nuccore/NC_015841?from=16688&to=17680&report=gbwithparts	15443	17722	/	/	16688	17680	140	7.1	993	3' end of CR
Mammalia	Ovis canadensis	NC_015889	16463	http://www.ncbi.nlm.nih.gov/nuccore/NC_015889	NC_015889	http://www.ncbi.nlm.nih.gov/nuccore/NC_015889?from=15656&to=15795&report=gbwithparts	http://www.ncbi.nlm.nih.gov/nuccore/NC_015889?from=15656&to=15795&report=gbwithparts	15433	16463	/	/	15656	15795	75	1.9	140	5' end of CR
Mammalia	Manis pentadactyla	NC_016008	16578	http://www.ncbi.nlm.nih.gov/nuccore/NC_016008	NC_016008	http://www.ncbi.nlm.nih.gov/nuccore/NC_016008?from=13148&to=13185&report=gbwithparts	http://www.ncbi.nlm.nih.gov/nuccore/NC_016008?from=13148&to=13185&report=gbwithparts	15414	16578	/	/	13148	13185	15	2.6	38	CDS-ND5
Mammalia	Manis pentadactyla	NC_016008	16578	http://www.ncbi.nlm.nih.gov/nuccore/NC_016008	NC_016008	http://www.ncbi.nlm.nih.gov/nuccore/NC_016008?from=15507&to=15629&report=gbwithparts	http://www.ncbi.nlm.nih.gov/nuccore/NC_016008?from=15507&to=15629&report=gbwithparts	15414	16578	/	/	15507	15629	39	3.2	123	5' end of CR
Mammalia	Manis pentadactyla	NC_016008	16578	http://www.ncbi.nlm.nih.gov/nuccore/NC_016008	NC_016008	http://www.ncbi.nlm.nih.gov/nuccore/NC_016008?from=15487&to=15689&report=gbwithparts	http://www.ncbi.nlm.nih.gov/nuccore/NC_016008?from=15487&to=15689&report=gbwithparts	15414	16578	/	/	15487	15689	78	2.6	203	5' end of CR
Mammalia	Manis pentadactyla	NC_016008	16578	http://www.ncbi.nlm.nih.gov/nuccore/NC_016008	NC_016008	http://www.ncbi.nlm.nih.gov/nuccore/NC_016008?from=16483&to=16516&report=gbwithparts	http://www.ncbi.nlm.nih.gov/nuccore/NC_016008?from=16483&to=16516&report=gbwithparts	15414	16578	/	/	16483	16516	16	2.1	34	3' end of CR
Mammalia	Neodon irene	NC_016055	16367	http://www.ncbi.nlm.nih.gov/nuccore/NC_016055	NC_016055	http://www.ncbi.nlm.nih.gov/nuccore/NC_016055?from=15846&to=15919&report=gbwithparts	http://www.ncbi.nlm.nih.gov/nuccore/NC_016055?from=15846&to=15919&report=gbwithparts	15396	16367	/	/	15846	15919	37	2	74	CR
Mammalia	Apodemus peninsulae	NC_016060	16269	http://www.ncbi.nlm.nih.gov/nuccore/NC_016060	NC_016060	http://www.ncbi.nlm.nih.gov/nuccore/NC_016060?from=1109&to=1144&report=gbwithparts	http://www.ncbi.nlm.nih.gov/nuccore/NC_016060?from=1109&to=1144&report=gbwithparts	15403	16269	/	/	1109	1144	17	2.1	36	16S
Mammalia	Apodemus peninsulae	NC_016060	16269	http://www.ncbi.nlm.nih.gov/nuccore/NC_016060	NC_016060	http://www.ncbi.nlm.nih.gov/nuccore/NC_016060?from=1113&to=1163&report=gbwithparts	http://www.ncbi.nlm.nih.gov/nuccore/NC_016060?from=1113&to=1163&report=gbwithparts	15403	16269	/	/	1113	1163	22	2.4	51	16S
Mammalia	Equus hemionus	NC_016061	16634	http://www.ncbi.nlm.nih.gov/nuccore/NC_016061	NC_016061	http://www.ncbi.nlm.nih.gov/nuccore/NC_016061?from=16091&to=16298&report=gbwithparts	http://www.ncbi.nlm.nih.gov/nuccore/NC_016061?from=16091&to=16298&report=gbwithparts	15462	16622	/	/	16091	16298	12	17.2	208	3' end of CR
Mammalia	Equus hemionus	NC_016061	16634	http://www.ncbi.nlm.nih.gov/nuccore/NC_016061	NC_016061	http://www.ncbi.nlm.nih.gov/nuccore/NC_016061?from=16302&to=16384&report=gbwithparts	http://www.ncbi.nlm.nih.gov/nuccore/NC_016061?from=16302&to=16384&report=gbwithparts	15462	16622	/	/	16302	16384	41	2	83	3' end of CR
Mammalia	Cervus nippon kopschi	NC_016178	16429	http://www.ncbi.nlm.nih.gov/nuccore/NC_016178	NC_016178	http://www.ncbi.nlm.nih.gov/nuccore/NC_016178?from=13158&to=13204&report=gbwithparts	http://www.ncbi.nlm.nih.gov/nuccore/NC_016178?from=13158&to=13204&report=gbwithparts	15440	16429	/	/	13158	13204	15	3.2	47	CDS-ND5
Mammalia	Cervus nippon kopschi	NC_016178	16429	http://www.ncbi.nlm.nih.gov/nuccore/NC_016178	NC_016178	http://www.ncbi.nlm.nih.gov/nuccore/NC_016178?from=15651&to=15717&report=gbwithparts	http://www.ncbi.nlm.nih.gov/nuccore/NC_016178?from=15651&to=15717&report=gbwithparts	15440	16429	/	/	15651	15717	19	3.5	67	5' end of CR
Mammalia	Cervus nippon kopschi	NC_016178	16429	http://www.ncbi.nlm.nih.gov/nuccore/NC_016178	NC_016178	http://www.ncbi.nlm.nih.gov/nuccore/NC_016178?from=15630&to=15717&report=gbwithparts	http://www.ncbi.nlm.nih.gov/nuccore/NC_016178?from=15630&to=15717&report=gbwithparts	15440	16429	/	/	15630	15717	39	2.3	88	5' end of CR
Mammalia	Rhinolophus ferrumequinum korai	NC_016191	16839	http://www.ncbi.nlm.nih.gov/nuccore/NC_016191	NC_016191	http://www.ncbi.nlm.nih.gov/nuccore/NC_016191?from=8732&to=8766&report=gbwithparts	http://www.ncbi.nlm.nih.gov/nuccore/NC_016191?from=8732&to=8766&report=gbwithparts	15549	16839	/	/	8732	8766	18	2	35	CDS-COX3
Mammalia	Rhinolophus ferrumequinum korai	NC_016191	16839	http://www.ncbi.nlm.nih.gov/nuccore/NC_016191	NC_016191	http://www.ncbi.nlm.nih.gov/nuccore/NC_016191?from=16289&to=16492&report=gbwithparts	http://www.ncbi.nlm.nih.gov/nuccore/NC_016191?from=16289&to=16492&report=gbwithparts	15549	16839	/	/	16289	16492	11	18.5	204	3' end of CR
Mammalia	Prionailurus bengalensis euptilurus	NC_016189	16990	http://www.ncbi.nlm.nih.gov/nuccore/NC_016189	NC_016189	http://www.ncbi.nlm.nih.gov/nuccore/NC_016189?from=257&to=553&report=gbwithparts	http://www.ncbi.nlm.nih.gov/nuccore/NC_016189?from=257&to=553&report=gbwithparts	1	852join	16295	16990join	257	553	8	37.4	297	3' end of CR
Mammalia	Prionailurus bengalensis euptilurus	NC_016189	16990	http://www.ncbi.nlm.nih.gov/nuccore/NC_016189	NC_016189	http://www.ncbi.nlm.nih.gov/nuccore/NC_016189?from=16486&to=16735&report=gbwithparts	http://www.ncbi.nlm.nih.gov/nuccore/NC_016189?from=16486&to=16735&report=gbwithparts	1	852join	16295	16990join	16486	16735	80	3.1	250	5' end of CR
Mammalia	Eothenomys regulus	NC_016427	16379	http://www.ncbi.nlm.nih.gov/nuccore/NC_016427	NC_016427	http://www.ncbi.nlm.nih.gov/nuccore/NC_016427?from=9306&to=9345&report=gbwithparts	http://www.ncbi.nlm.nih.gov/nuccore/NC_016427?from=9306&to=9345&report=gbwithparts	15401	16379	/	/	9306	9345	21	1.9	40	CDS-COX3
Mammalia	Eothenomys regulus	NC_016427	16379	http://www.ncbi.nlm.nih.gov/nuccore/NC_016427	NC_016427	http://www.ncbi.nlm.nih.gov/nuccore/NC_016427?from=15405&to=15475&report=gbwithparts	http://www.ncbi.nlm.nih.gov/nuccore/NC_016427?from=15405&to=15475&report=gbwithparts	15401	16379	/	/	15405	15475	24	3	71	5' end of CR
Mammalia	Puma concolor	NC_016470	17153	http://www.ncbi.nlm.nih.gov/nuccore/NC_016470	NC_016470	http://www.ncbi.nlm.nih.gov/nuccore/NC_016470?from=274&to=618&report=gbwithparts	http://www.ncbi.nlm.nih.gov/nuccore/NC_016470?from=274&to=618&report=gbwithparts	1	914join	16361	17153join	274	618	8	45.6	345	3' end of CR
Mammalia	Puma concolor	NC_016470	17153	http://www.ncbi.nlm.nih.gov/nuccore/NC_016470	NC_016470	http://www.ncbi.nlm.nih.gov/nuccore/NC_016470?from=16531&to=16903&report=gbwithparts	http://www.ncbi.nlm.nih.gov/nuccore/NC_016470?from=16531&to=16903&report=gbwithparts	1	914join	16361	17153join	16531	16903	80	4.7	373	5' end of CR
Mammalia	Pseudois schaeferi	NC_016689	16663	http://www.ncbi.nlm.nih.gov/nuccore/NC_016689	NC_016689	http://www.ncbi.nlm.nih.gov/nuccore/NC_016689?from=15828&to=15997&report=gbwithparts	http://www.ncbi.nlm.nih.gov/nuccore/NC_016689?from=15828&to=15997&report=gbwithparts	15438	16451	/	/	15828	15997	75	2.3	170	CR
Mammalia	Przewalskium albirostris	NC_016707	16478	http://www.ncbi.nlm.nih.gov/nuccore/NC_016707	NC_016707	http://www.ncbi.nlm.nih.gov/nuccore/NC_016707?from=15599&to=15765&report=gbwithparts	http://www.ncbi.nlm.nih.gov/nuccore/NC_016707?from=15599&to=15765&report=gbwithparts	15437	16478	/	/	15599	15765	40	4.2	167	5' end of CR
Mammalia	Przewalskium albirostris	NC_016707	16478	http://www.ncbi.nlm.nih.gov/nuccore/NC_016707	NC_016707	http://www.ncbi.nlm.nih.gov/nuccore/NC_016707?from=15635&to=15747&report=gbwithparts	http://www.ncbi.nlm.nih.gov/nuccore/NC_016707?from=15635&to=15747&report=gbwithparts	15437	16478	/	/	15635	15747	21	5.6	113	5' end of CR
Mammalia	Artibeus lituratus	NC_016871	16709	http://www.ncbi.nlm.nih.gov/nuccore/NC_016871	NC_016871	http://www.ncbi.nlm.nih.gov/nuccore/NC_016871?from=16189&to=16227&report=gbwithparts	http://www.ncbi.nlm.nih.gov/nuccore/NC_016871?from=16189&to=16227&report=gbwithparts	15438	16709	/	/	16189	16227	12	3.3	39	CR
Mammalia	Artibeus lituratus	NC_016871	16709	http://www.ncbi.nlm.nih.gov/nuccore/NC_016871	NC_016871	http://www.ncbi.nlm.nih.gov/nuccore/NC_016871?from=16221&to=16417&report=gbwithparts	http://www.ncbi.nlm.nih.gov/nuccore/NC_016871?from=16221&to=16417&report=gbwithparts	15438	16709	/	/	16221	16417	14	14.1	197	3' end of CR
Mammalia	Lasiurus borealis	NC_016873	17048	http://www.ncbi.nlm.nih.gov/nuccore/NC_016873	NC_016873	http://www.ncbi.nlm.nih.gov/nuccore/NC_016873?from=15483&to=16055&report=gbwithparts	http://www.ncbi.nlm.nih.gov/nuccore/NC_016873?from=15483&to=16055&report=gbwithparts	15458	17048	/	/	15483	16055	81	7.1	573	5' end of CR
Mammalia	Lasiurus borealis	NC_016873	17048	http://www.ncbi.nlm.nih.gov/nuccore/NC_016873	NC_016873	http://www.ncbi.nlm.nih.gov/nuccore/NC_016873?from=16612&to=16748&report=gbwithparts	http://www.ncbi.nlm.nih.gov/nuccore/NC_016873?from=16612&to=16748&report=gbwithparts	15458	17048	/	/	16612	16748	6	22.8	137	3' end of CR
Mammalia	Lasiurus borealis	NC_016873	17048	http://www.ncbi.nlm.nih.gov/nuccore/NC_016873	NC_016873	http://www.ncbi.nlm.nih.gov/nuccore/NC_016873?from=16894&to=16934&report=gbwithparts	http://www.ncbi.nlm.nih.gov/nuccore/NC_016873?from=16894&to=16934&report=gbwithparts	15458	17048	/	/	16894	16934	22	1.9	41	3' end of CR
Mammalia	Muntiacus vuquangensis	NC_016920	16361	http://www.ncbi.nlm.nih.gov/nuccore/NC_016920	NC_016920	http://www.ncbi.nlm.nih.gov/nuccore/NC_016920?from=13170&to=13201&report=gbwithparts	http://www.ncbi.nlm.nih.gov/nuccore/NC_016920?from=13170&to=13201&report=gbwithparts	15442	16361	/	/	13170	13201	15	2.1	32	CDS-ND5
Aves	Gallus gallus	NC_001323	16775		NC_001323	http://www.ncbi.nlm.nih.gov/nuccore/NC_001323?from=951&to=990&report=gbwithparts	http://www.ncbi.nlm.nih.gov/nuccore/NC_001323?from=951&to=990&report=gbwithparts	1	1227	/	/	951	990	19	2	40	3' end of CR
Aves	Gallus gallus	NC_001323	16775		NC_001323	http://www.ncbi.nlm.nih.gov/nuccore/NC_001323?from=982&to=1006&report=gbwithparts	http://www.ncbi.nlm.nih.gov/nuccore/NC_001323?from=982&to=1006&report=gbwithparts	1	1227	/	/	982	1006	13	1.9	25	3' end of CR
Aves	Rhea americana	NC_000846	16714		NC_000846	http://www.ncbi.nlm.nih.gov/nuccore/NC_000846?from=12025&to=12058&report=gbwithparts	http://www.ncbi.nlm.nih.gov/nuccore/NC_000846?from=12025&to=12058&report=gbwithparts	15544	16714	/	/	12025	12058	18	1.9	34	CDS-ND5
Aves	Rhea americana	NC_000846	16714		NC_000846	http://www.ncbi.nlm.nih.gov/nuccore/NC_000846?from=15761&to=15814&report=gbwithparts	http://www.ncbi.nlm.nih.gov/nuccore/NC_000846?from=15761&to=15814&report=gbwithparts	15544	16714	/	/	15761	15814	26	2.1	54	5' end of CR
Aves	Rhea americana	NC_000846	16714		NC_000846	http://www.ncbi.nlm.nih.gov/nuccore/NC_000846?from=16630&to=16705&report=gbwithparts	http://www.ncbi.nlm.nih.gov/nuccore/NC_000846?from=16630&to=16705&report=gbwithparts	15544	16714	/	/	16630	16705	4	19	76	3' end of CR
Aves	Falco peregrinus	NC_000878	18068		NC_000878	http://www.ncbi.nlm.nih.gov/nuccore/NC_000878?from=14968&to=15172&report=gbwithparts	http://www.ncbi.nlm.nih.gov/nuccore/NC_000878?from=14968&to=15172&report=gbwithparts	14929	16438	/	/	14968	15172	68	3	205	5' end of CR
Aves	Falco peregrinus	NC_000878	18068		NC_000878	http://www.ncbi.nlm.nih.gov/nuccore/NC_000878?from=16114&to=16404&report=gbwithparts	http://www.ncbi.nlm.nih.gov/nuccore/NC_000878?from=16114&to=16404&report=gbwithparts	14929	16438	/	/	16114	16404	56	5.2	291	3' end of CR
Aves	Falco peregrinus	NC_000878	18068		NC_000878	http://www.ncbi.nlm.nih.gov/nuccore/NC_000878?from=17288&to=18067&report=gbwithparts	http://www.ncbi.nlm.nih.gov/nuccore/NC_000878?from=17288&to=18067&report=gbwithparts	14929	16438	/	/	17288	18067	27	28.9	780	non-coding region
Aves	Falco peregrinus	NC_000878	18068		NC_000878	http://www.ncbi.nlm.nih.gov/nuccore/NC_000878?from=17992&to=18049&report=gbwithparts	http://www.ncbi.nlm.nih.gov/nuccore/NC_000878?from=17992&to=18049&report=gbwithparts	14929	16438	/	/	17992	18049	18	3.7	58	non-coding region
Aves	Smithornis sharpei	NC_000879	17344		NC_000879	http://www.ncbi.nlm.nih.gov/nuccore/NC_000879?from=16054&to=16357&report=gbwithparts	http://www.ncbi.nlm.nih.gov/nuccore/NC_000879?from=16054&to=16357&report=gbwithparts	14922	16374	/	/	16054	16357	56	5.4	304	3' end of CR
Aves	Ciconia ciconia	NC_002197	17347		NC_002197	http://www.ncbi.nlm.nih.gov/nuccore/NC_002197?from=1211&to=1453&report=gbwithparts	http://www.ncbi.nlm.nih.gov/nuccore/NC_002197?from=1211&to=1453&report=gbwithparts	1	1779	/	/	1211	1453	71	3.4	243	3' end of CR
Aves	Ciconia ciconia	NC_002197	17347		NC_002197	http://www.ncbi.nlm.nih.gov/nuccore/NC_002197?from=1533&to=1768&report=gbwithparts	http://www.ncbi.nlm.nih.gov/nuccore/NC_002197?from=1533&to=1768&report=gbwithparts	1	1779	/	/	1533	1768	4	63.3	236	3' end of CR
Aves	Ciconia ciconia	NC_002197	17347		NC_002197	http://www.ncbi.nlm.nih.gov/nuccore/NC_002197?from=1533&to=1771&report=gbwithparts	http://www.ncbi.nlm.nih.gov/nuccore/NC_002197?from=1533&to=1771&report=gbwithparts	1	1779	/	/	1533	1771	11	21.1	239	3' end of CR
Aves	Ciconia ciconia	NC_002197	17347		NC_002197	http://www.ncbi.nlm.nih.gov/nuccore/NC_002197?from=1532&to=1771&report=gbwithparts	http://www.ncbi.nlm.nih.gov/nuccore/NC_002197?from=1532&to=1771&report=gbwithparts	1	1779	/	/	1532	1771	15	16.4	240	3' end of CR
Aves	Ciconia boyciana	NC_002196	17622		NC_002196	http://www.ncbi.nlm.nih.gov/nuccore/NC_002196?from=1211&to=1526&report=gbwithparts	http://www.ncbi.nlm.nih.gov/nuccore/NC_002196?from=1211&to=1526&report=gbwithparts	1	2053	/	/	1211	1526	71	4.4	316	3' end of CR
Aves	Ciconia boyciana	NC_002196	17622		NC_002196	http://www.ncbi.nlm.nih.gov/nuccore/NC_002196?from=1211&to=1526&report=gbwithparts	http://www.ncbi.nlm.nih.gov/nuccore/NC_002196?from=1211&to=1526&report=gbwithparts	1	2053	/	/	1211	1526	143	2.2	316	3' end of CR
Aves	Ciconia boyciana	NC_002196	17622		NC_002196	http://www.ncbi.nlm.nih.gov/nuccore/NC_002196?from=1619&to=2042&report=gbwithparts	http://www.ncbi.nlm.nih.gov/nuccore/NC_002196?from=1619&to=2042&report=gbwithparts	1	2053	/	/	1619	2042	4	113	424	3' end of CR
Aves	Ciconia boyciana	NC_002196	17622		NC_002196	http://www.ncbi.nlm.nih.gov/nuccore/NC_002196?from=1619&to=2039&report=gbwithparts	http://www.ncbi.nlm.nih.gov/nuccore/NC_002196?from=1619&to=2039&report=gbwithparts	1	2053	/	/	1619	2039	11	38.8	421	3' end of CR
Aves	Ciconia boyciana	NC_002196	17622		NC_002196	http://www.ncbi.nlm.nih.gov/nuccore/NC_002196?from=1618&to=2042&report=gbwithparts	http://www.ncbi.nlm.nih.gov/nuccore/NC_002196?from=1618&to=2042&report=gbwithparts	1	2053	/	/	1618	2042	15	28.9	425	3' end of CR
Aves	Dinornis giganteus	NC_002672	17070		NC_002672	http://www.ncbi.nlm.nih.gov/nuccore/NC_002672?from=167&to=196&report=gbwithparts	http://www.ncbi.nlm.nih.gov/nuccore/NC_002672?from=167&to=196&report=gbwithparts	1	1508	/	/	167	196	11	2.7	30	5' end of CR
Aves	Buteo buteo	NC_003128	18674		NC_003128	http://www.ncbi.nlm.nih.gov/nuccore/NC_003128?from=15094&to=15147&report=gbwithparts	http://www.ncbi.nlm.nih.gov/nuccore/NC_003128?from=15094&to=15147&report=gbwithparts	14879	16550	17220	18674	15094	15147	27	2	54	5' end of CR
Aves	Buteo buteo	NC_003128	18674		NC_003128	http://www.ncbi.nlm.nih.gov/nuccore/NC_003128?from=16003&to=16040&report=gbwithparts	http://www.ncbi.nlm.nih.gov/nuccore/NC_003128?from=16003&to=16040&report=gbwithparts	14879	16550	17220	18674	16003	16040	11	3.5	38	3' end of CR
Aves	Buteo buteo	NC_003128	18674		NC_003128	http://www.ncbi.nlm.nih.gov/nuccore/NC_003128?from=16043&to=16190&report=gbwithparts	http://www.ncbi.nlm.nih.gov/nuccore/NC_003128?from=16043&to=16190&report=gbwithparts	14879	16550	17220	18674	16043	16190	11	13.5	148	3' end of CR
Aves	Buteo buteo	NC_003128	18674		NC_003128	http://www.ncbi.nlm.nih.gov/nuccore/NC_003128?from=16297&to=16464&report=gbwithparts	http://www.ncbi.nlm.nih.gov/nuccore/NC_003128?from=16297&to=16464&report=gbwithparts	14879	16550	17220	18674	16297	16464	23	7.3	168	3' end of CR
Aves	Buteo buteo	NC_003128	18674		NC_003128	http://www.ncbi.nlm.nih.gov/nuccore/NC_003128?from=17558&to=18672&report=gbwithparts	http://www.ncbi.nlm.nih.gov/nuccore/NC_003128?from=17558&to=18672&report=gbwithparts	14879	16550	17220	18674	17558	18672	48	23.2	1115	3' end of CR
Aves	Arenaria interpres	NC_003712	16725		NC_003712	http://www.ncbi.nlm.nih.gov/nuccore/NC_003712?from=1069&to=1170&report=gbwithparts	http://www.ncbi.nlm.nih.gov/nuccore/NC_003712?from=1069&to=1170&report=gbwithparts	1	1172	/	/	1069	1170	7	15	102	3' end of CR
Aves	Eudyptula minor	NC_004538	17611		NC_004538	http://www.ncbi.nlm.nih.gov/nuccore/NC_004538?from=16608&to=17376&report=gbwithparts	http://www.ncbi.nlm.nih.gov/nuccore/NC_004538?from=16608&to=17376&report=gbwithparts	15572	17611	/	/	16608	17376	79	9.7	769	3' end of CR
Aves	Eudyptula minor	NC_004538	17611		NC_004538	http://www.ncbi.nlm.nih.gov/nuccore/NC_004538?from=17457&to=17602&report=gbwithparts	http://www.ncbi.nlm.nih.gov/nuccore/NC_004538?from=17457&to=17602&report=gbwithparts	15572	17611	/	/	17457	17602	7	20.9	146	3' end of CR
Aves	Anser albifrons	NC_004539	16737		NC_004539	http://www.ncbi.nlm.nih.gov/nuccore/NC_004539?from=15153&to=15204&report=gbwithparts	http://www.ncbi.nlm.nih.gov/nuccore/NC_004539?from=15153&to=15204&report=gbwithparts	15564	16737	/	/	15153	15204	26	2	52	CDS-ND6
Aves	Haematopus ater	NC_003713	16791		NC_003713	http://www.ncbi.nlm.nih.gov/nuccore/NC_003713?from=16650&to=16791&report=gbwithparts	http://www.ncbi.nlm.nih.gov/nuccore/NC_003713?from=16650&to=16791&report=gbwithparts	15552	16791	/	/	16650	16791	4	35.3	142	3' end of CR
Aves	Pterocnemia pennata	NC_002783	16749		NC_002783	http://www.ncbi.nlm.nih.gov/nuccore/NC_002783?from=8520&to=8553&report=gbwithparts	http://www.ncbi.nlm.nih.gov/nuccore/NC_002783?from=8520&to=8553&report=gbwithparts	15546	16749	/	/	8520	8553	18	1.9	34	CDS-ATP6
Aves	Pterocnemia pennata	NC_002783	16749		NC_002783	http://www.ncbi.nlm.nih.gov/nuccore/NC_002783?from=16637&to=16739&report=gbwithparts	http://www.ncbi.nlm.nih.gov/nuccore/NC_002783?from=16637&to=16739&report=gbwithparts	15546	16749	/	/	16637	16739	4	25.8	103	3' end of CR
Aves	Apteryx haastii	NC_002782	16980		NC_002782	http://www.ncbi.nlm.nih.gov/nuccore/NC_002782?from=16614&to=16707&report=gbwithparts	http://www.ncbi.nlm.nih.gov/nuccore/NC_002782?from=16614&to=16707&report=gbwithparts	15630	16980	/	/	16614	16707	1	94	94	3' end of CR
Aves	Apteryx haastii	NC_002782	16980		NC_002782	http://www.ncbi.nlm.nih.gov/nuccore/NC_002782?from=16616&to=16707&report=gbwithparts	http://www.ncbi.nlm.nih.gov/nuccore/NC_002782?from=16616&to=16707&report=gbwithparts	15630	16980	/	/	16616	16707	8	11.5	92	3' end of CR
Aves	Apteryx haastii	NC_002782	16980		NC_002782	http://www.ncbi.nlm.nih.gov/nuccore/NC_002782?from=16713&to=16852&report=gbwithparts	http://www.ncbi.nlm.nih.gov/nuccore/NC_002782?from=16713&to=16852&report=gbwithparts	15630	16980	/	/	16713	16852	75	1.9	140	3' end of CR
Aves	Tinamus major	NC_002781	16701		NC_002781	http://www.ncbi.nlm.nih.gov/nuccore/NC_002781?from=16475&to=16531&report=gbwithparts	http://www.ncbi.nlm.nih.gov/nuccore/NC_002781?from=16475&to=16531&report=gbwithparts	15600	16701	/	/	16475	16531	29	2	57	3' end of CR
Aves	Eudromia elegans	NC_002772	18305		NC_002772	http://www.ncbi.nlm.nih.gov/nuccore/NC_002772?from=15793&to=16195&report=gbwithparts	http://www.ncbi.nlm.nih.gov/nuccore/NC_002772?from=15793&to=16195&report=gbwithparts	14919	16363	16956	18305	15793	16195	76	5.3	403	3' end of CR
Aves	Eudromia elegans	NC_002772	18305		NC_002772	http://www.ncbi.nlm.nih.gov/nuccore/NC_002772?from=15793&to=16195&report=gbwithparts	http://www.ncbi.nlm.nih.gov/nuccore/NC_002772?from=15793&to=16195&report=gbwithparts	14919	16363	16956	18305	15793	16195	151	2.7	403	3' end of CR
Aves	Eudromia elegans	NC_002772	18305		NC_002772	http://www.ncbi.nlm.nih.gov/nuccore/NC_002772?from=17806&to=18132&report=gbwithparts	http://www.ncbi.nlm.nih.gov/nuccore/NC_002772?from=17806&to=18132&report=gbwithparts	14919	16363	16956	18305	17806	18132	76	4.3	327	3' end of CR
Aves	Casuarius casuarius	NC_002778	16756		NC_002778	http://www.ncbi.nlm.nih.gov/nuccore/NC_002778?from=14852&to=14888&report=gbwithparts	http://www.ncbi.nlm.nih.gov/nuccore/NC_002778?from=14852&to=14888&report=gbwithparts	15619	16756	/	/	14852	14888	10	4	37	non-coding region
Aves	Casuarius casuarius	NC_002778	16756		NC_002778	http://www.ncbi.nlm.nih.gov/nuccore/NC_002778?from=14853&to=14890&report=gbwithparts	http://www.ncbi.nlm.nih.gov/nuccore/NC_002778?from=14853&to=14890&report=gbwithparts	15619	16756	/	/	14853	14890	17	2.2	38	non-coding region
Aves	Casuarius casuarius	NC_002778	16756		NC_002778	http://www.ncbi.nlm.nih.gov/nuccore/NC_002778?from=16677&to=16746&report=gbwithparts	http://www.ncbi.nlm.nih.gov/nuccore/NC_002778?from=16677&to=16746&report=gbwithparts	15619	16756	/	/	16677	16746	11	6.3	70	3' end of CR
Aves	Casuarius casuarius	NC_002778	16756		NC_002778	http://www.ncbi.nlm.nih.gov/nuccore/NC_002778?from=16677&to=16751&report=gbwithparts	http://www.ncbi.nlm.nih.gov/nuccore/NC_002778?from=16677&to=16751&report=gbwithparts	15619	16756	/	/	16677	16751	34	2.3	75	3' end of CR
Aves	Anseranas semipalmata	NC_005933	16870		NC_005933	http://www.ncbi.nlm.nih.gov/nuccore/NC_005933?from=16745&to=16870&report=gbwithparts	http://www.ncbi.nlm.nih.gov/nuccore/NC_005933?from=16745&to=16870&report=gbwithparts	15536	16870	/	/	16745	16870	8	15.8	126	3' end of CR
Aves	Larus dominicanus	NC_007006	16701		NC_007006	http://www.ncbi.nlm.nih.gov/nuccore/NC_007006?from=16489&to=16515&report=gbwithparts	http://www.ncbi.nlm.nih.gov/nuccore/NC_007006?from=16489&to=16515&report=gbwithparts	15547	16701	/	/	16489	16515	11	2.5	27	3' end of CR
Aves	Larus dominicanus	NC_007006	16701		NC_007006	http://www.ncbi.nlm.nih.gov/nuccore/NC_007006?from=16627&to=16689&report=gbwithparts	http://www.ncbi.nlm.nih.gov/nuccore/NC_007006?from=16627&to=16689&report=gbwithparts	15547	16701	/	/	16627	16689	7	9	63	3' end of CR
Aves	Gavia stellata	NC_007007	17573		NC_007007	http://www.ncbi.nlm.nih.gov/nuccore/NC_007007?from=15728&to=15753&report=gbwithparts	http://www.ncbi.nlm.nih.gov/nuccore/NC_007007?from=15728&to=15753&report=gbwithparts	15590	17573	/	/	15728	15753	13	2	26	5' end of CR
Aves	Gavia stellata	NC_007007	17573		NC_007007	http://www.ncbi.nlm.nih.gov/nuccore/NC_007007?from=17117&to=17573&report=gbwithparts	http://www.ncbi.nlm.nih.gov/nuccore/NC_007007?from=17117&to=17573&report=gbwithparts	15590	17573	/	/	17117	17573	23	19.9	457	3' end of CR
Aves	Gavia stellata	NC_007007	17573		NC_007007	http://www.ncbi.nlm.nih.gov/nuccore/NC_007007?from=17126&to=17571&report=gbwithparts	http://www.ncbi.nlm.nih.gov/nuccore/NC_007007?from=17126&to=17571&report=gbwithparts	15590	17573	/	/	17126	17571	8	58.3	446	3' end of CR
Aves	Gallus lafayetii	NC_007239	16841		NC_007239	http://www.ncbi.nlm.nih.gov/nuccore/NC_007239?from=252&to=412&report=gbwithparts	http://www.ncbi.nlm.nih.gov/nuccore/NC_007239?from=252&to=412&report=gbwithparts	1	1292	/	/	252	412	61	2.6	161	5' end of CR
Aves	Gallus lafayetii	NC_007239	16841		NC_007239	http://www.ncbi.nlm.nih.gov/nuccore/NC_007239?from=1046&to=1071&report=gbwithparts	http://www.ncbi.nlm.nih.gov/nuccore/NC_007239?from=1046&to=1071&report=gbwithparts	1	1292	/	/	1046	1071	13	2	26	3' end of CR
Aves	Gallus sonneratii	NC_007240	16841		NC_007240	http://www.ncbi.nlm.nih.gov/nuccore/NC_007240?from=1047&to=1072&report=gbwithparts	http://www.ncbi.nlm.nih.gov/nuccore/NC_007240?from=1047&to=1072&report=gbwithparts	1	1292	/	/	1047	1072	13	2	26	3' end of CR
Aves	Gallus gallus spadiceus	NC_007235	16785		NC_007235	http://www.ncbi.nlm.nih.gov/nuccore/NC_007235?from=956&to=995&report=gbwithparts	http://www.ncbi.nlm.nih.gov/nuccore/NC_007235?from=956&to=995&report=gbwithparts	1	1232	/	/	956	995	19	2	40	3' end of CR
Aves	Gallus gallus spadiceus	NC_007235	16785		NC_007235	http://www.ncbi.nlm.nih.gov/nuccore/NC_007235?from=987&to=1011&report=gbwithparts	http://www.ncbi.nlm.nih.gov/nuccore/NC_007235?from=987&to=1011&report=gbwithparts	1	1232	/	/	987	1011	13	1.9	25	3' end of CR
Aves	Gallus gallus bankiva	NC_007237	16785		NC_007237	http://www.ncbi.nlm.nih.gov/nuccore/NC_007237?from=956&to=995&report=gbwithparts	http://www.ncbi.nlm.nih.gov/nuccore/NC_007237?from=956&to=995&report=gbwithparts	1	1232	/	/	956	995	19	2	40	3' end of CR
Aves	Gallus gallus bankiva	NC_007237	16785		NC_007237	http://www.ncbi.nlm.nih.gov/nuccore/NC_007237?from=987&to=1011&report=gbwithparts	http://www.ncbi.nlm.nih.gov/nuccore/NC_007237?from=987&to=1011&report=gbwithparts	1	1232	/	/	987	1011	13	1.9	25	3' end of CR
Aves	Gallus gallus gallus	NC_007236	16785		NC_007236	http://www.ncbi.nlm.nih.gov/nuccore/NC_007236?from=956&to=995&report=gbwithparts	http://www.ncbi.nlm.nih.gov/nuccore/NC_007236?from=956&to=995&report=gbwithparts	1	1232	/	/	956	995	19	2	40	3' end of CR
Aves	Gallus gallus gallus	NC_007236	16785		NC_007236	http://www.ncbi.nlm.nih.gov/nuccore/NC_007236?from=987&to=1011&report=gbwithparts	http://www.ncbi.nlm.nih.gov/nuccore/NC_007236?from=987&to=1011&report=gbwithparts	1	1232	/	/	987	1011	13	1.9	25	3' end of CR
Aves	Nisaetus nipalensis	NC_007598	17667		NC_007598	http://www.ncbi.nlm.nih.gov/nuccore/NC_007598?from=2194&to=2229&report=gbwithparts	http://www.ncbi.nlm.nih.gov/nuccore/NC_007598?from=2194&to=2229&report=gbwithparts	1215	2372	3047	4006	2194	2229	10	3.6	36	3' end of CR
Aves	Nisaetus nipalensis	NC_007598	17667		NC_007598	http://www.ncbi.nlm.nih.gov/nuccore/NC_007598?from=3378&to=3994&report=gbwithparts	http://www.ncbi.nlm.nih.gov/nuccore/NC_007598?from=3378&to=3994&report=gbwithparts	1215	2372	3047	4006	3378	3994	46	13.4	617	CR
Aves	Nisaetus alboniger	NC_007599	17977		NC_007599	http://www.ncbi.nlm.nih.gov/nuccore/NC_007599?from=2198&to=2233&report=gbwithparts	http://www.ncbi.nlm.nih.gov/nuccore/NC_007599?from=2198&to=2233&report=gbwithparts	1215	2376	3052	4324	2198	2233	10	3.6	36	3' end of CR
Aves	Nisaetus alboniger	NC_007599	17977		NC_007599	http://www.ncbi.nlm.nih.gov/nuccore/NC_007599?from=3509&to=4312&report=gbwithparts	http://www.ncbi.nlm.nih.gov/nuccore/NC_007599?from=3509&to=4312&report=gbwithparts	1215	2376	3052	4324	3509	4312	46	17.5	804	3' end of CR
Aves	Cathartes aura	NC_007628	16779		NC_007628	http://www.ncbi.nlm.nih.gov/nuccore/NC_007628?from=16668&to=16768&report=gbwithparts	http://www.ncbi.nlm.nih.gov/nuccore/NC_007628?from=16668&to=16768&report=gbwithparts	15603	16779	/	/	16668	16768	7	14.4	101	3' end of CR
Aves	Menura novaehollandiae	NC_007883	17839		NC_007883	http://www.ncbi.nlm.nih.gov/nuccore/NC_007883?from=16101&to=16915&report=gbwithparts	http://www.ncbi.nlm.nih.gov/nuccore/NC_007883?from=16101&to=16915&report=gbwithparts	14892	16998	/	/	16101	16915	60	13.6	815	3' end of CR
Aves	Taeniopygia guttata	NC_007897	16853		NC_007897	http://www.ncbi.nlm.nih.gov/nuccore/NC_007897?from=15193&to=15230&report=gbwithparts	http://www.ncbi.nlm.nih.gov/nuccore/NC_007897?from=15193&to=15230&report=gbwithparts	15579	16853	/	/	15193	15230	18	2	38	CDS-ND6
Aves	Synthliboramphus antiquus	NC_007978	16730		NC_007978	http://www.ncbi.nlm.nih.gov/nuccore/NC_007978?from=2953&to=3075&report=gbwithparts	http://www.ncbi.nlm.nih.gov/nuccore/NC_007978?from=2953&to=3075&report=gbwithparts	1915	3080	/	/	2953	3075	7	17.6	123	3' end of CR
Aves	Phaethon rubricauda	NC_007979	17777		NC_007979	http://www.ncbi.nlm.nih.gov/nuccore/NC_007979?from=2866&to=3076&report=gbwithparts	http://www.ncbi.nlm.nih.gov/nuccore/NC_007979?from=2866&to=3076&report=gbwithparts	1896	4106	/	/	2866	3076	61	3.4	211	CR
Aves	Phaethon rubricauda	NC_007979	17777		NC_007979	http://www.ncbi.nlm.nih.gov/nuccore/NC_007979?from=3158&to=4106&report=gbwithparts	http://www.ncbi.nlm.nih.gov/nuccore/NC_007979?from=3158&to=4106&report=gbwithparts	1896	4106	/	/	3158	4106	78	12.2	949	3' end of CR
Aves	Eudyptes chrysocome	NC_008138	16930		NC_008138	http://www.ncbi.nlm.nih.gov/nuccore/NC_008138?from=1&to=104&report=gbwithparts	http://www.ncbi.nlm.nih.gov/nuccore/NC_008138?from=1&to=104&report=gbwithparts	15670	16930	注：位于3'	/	1	104	7	14.9	104	3' end of CR
Aves	Eudyptes chrysocome	NC_008138	16930		NC_008138	http://www.ncbi.nlm.nih.gov/nuccore/NC_008138?from=16656&to=16682&report=gbwithparts	http://www.ncbi.nlm.nih.gov/nuccore/NC_008138?from=16656&to=16682&report=gbwithparts	15670	16930	注：位于3'	/	16656	16682	11	2.5	27	3' end of CR
Aves	Eudyptes chrysocome	NC_008138	16930		NC_008138	http://www.ncbi.nlm.nih.gov/nuccore/NC_008138?from=16716&to=16930&report=gbwithparts	http://www.ncbi.nlm.nih.gov/nuccore/NC_008138?from=16716&to=16930&report=gbwithparts	15670	16930	注：位于3'	/	16716	16930	81	2.7	215	3' end of CR
Aves	Nipponia nippon	NC_008132	16732		NC_008132	http://www.ncbi.nlm.nih.gov/nuccore/NC_008132?from=1060&to=1160&report=gbwithparts	http://www.ncbi.nlm.nih.gov/nuccore/NC_008132?from=1060&to=1160&report=gbwithparts	1	1160	/	/	1060	1160	11	9.2	101	3' end of CR
Aves	Apus apus	NC_008540	17037		NC_008540	http://www.ncbi.nlm.nih.gov/nuccore/NC_008540?from=16757&to=17037&report=gbwithparts	http://www.ncbi.nlm.nih.gov/nuccore/NC_008540?from=16757&to=17037&report=gbwithparts	15568	17037	/	/	16757	17037	13	21.6	281	3' end of CR
Aves	Dryocopus pileatus	NC_008546	16832		NC_008546	http://www.ncbi.nlm.nih.gov/nuccore/NC_008546?from=15839&to=15884&report=gbwithparts	http://www.ncbi.nlm.nih.gov/nuccore/NC_008546?from=15839&to=15884&report=gbwithparts	14887	16101	16773	16832	15839	15884	11	4.2	46	3' end of CR
Aves	Pandion haliaetus	NC_008550	17864		NC_008550	http://www.ncbi.nlm.nih.gov/nuccore/NC_008550?from=5363&to=5395&report=gbwithparts	http://www.ncbi.nlm.nih.gov/nuccore/NC_008550?from=5363&to=5395&report=gbwithparts	14851	16006	16676	17864	5363	5395	17	1.9	33	CDS-COX1
Aves	Micrastur gilvicollis	NC_008548	17344		NC_008548	http://www.ncbi.nlm.nih.gov/nuccore/NC_008548?from=16021&to=16470&report=gbwithparts	http://www.ncbi.nlm.nih.gov/nuccore/NC_008548?from=16021&to=16470&report=gbwithparts	14943	16481	/	/	16021	16470	69	6.4	450	3' end of CR
Aves	Micrastur gilvicollis	NC_008548	17344		NC_008548	http://www.ncbi.nlm.nih.gov/nuccore/NC_008548?from=17284&to=17344&report=gbwithparts	http://www.ncbi.nlm.nih.gov/nuccore/NC_008548?from=17284&to=17344&report=gbwithparts	14943	16481	/	/	17284	17344	4	15.3	61	non-coding region
Aves	Falco sparverius	NC_008547	17507		NC_008547	http://www.ncbi.nlm.nih.gov/nuccore/NC_008547?from=14943&to=15358&report=gbwithparts	http://www.ncbi.nlm.nih.gov/nuccore/NC_008547?from=14943&to=15358&report=gbwithparts	14934	16402	/	/	14943	15358	51	8.2	416	5' end of CR
Aves	Falco sparverius	NC_008547	17507		NC_008547	http://www.ncbi.nlm.nih.gov/nuccore/NC_008547?from=16576&to=16622&report=gbwithparts	http://www.ncbi.nlm.nih.gov/nuccore/NC_008547?from=16576&to=16622&report=gbwithparts	14934	16402	/	/	16576	16622	24	1.9	47	CDS-ND6
Aves	Falco sparverius	NC_008547	17507		NC_008547	http://www.ncbi.nlm.nih.gov/nuccore/NC_008547?from=17254&to=17506&report=gbwithparts	http://www.ncbi.nlm.nih.gov/nuccore/NC_008547?from=17254&to=17506&report=gbwithparts	14934	16402	/	/	17254	17506	9	28.1	253	non-coding region
Aves	Ardea novaehollandiae	NC_008551	17511		NC_008551	http://www.ncbi.nlm.nih.gov/nuccore/NC_008551?from=16607&to=16913&report=gbwithparts	http://www.ncbi.nlm.nih.gov/nuccore/NC_008551?from=16607&to=16913&report=gbwithparts	15590	17511	/	/	16607	16913	81	3.8	307	CR
Aves	Ardea novaehollandiae	NC_008551	17511		NC_008551	http://www.ncbi.nlm.nih.gov/nuccore/NC_008551?from=17041&to=17510&report=gbwithparts	http://www.ncbi.nlm.nih.gov/nuccore/NC_008551?from=17041&to=17510&report=gbwithparts	15590	17511	/	/	17041	17510	7	67	470	3' end of CR
Aves	Pteroglossus azara flavirostris	NC_008549	18736		NC_008549	http://www.ncbi.nlm.nih.gov/nuccore/NC_008549?from=15839&to=16534&report=gbwithparts	http://www.ncbi.nlm.nih.gov/nuccore/NC_008549?from=15839&to=16534&report=gbwithparts	14844	16574	17244	18736	15839	16534	90	7.7	696	3' end of CR
Aves	Pteroglossus azara flavirostris	NC_008549	18736		NC_008549	http://www.ncbi.nlm.nih.gov/nuccore/NC_008549?from=18221&to=18598&report=gbwithparts	http://www.ncbi.nlm.nih.gov/nuccore/NC_008549?from=18221&to=18598&report=gbwithparts	14844	16574	17244	18736	18221	18598	90	4.2	378	3' end of CR
Aves	Pteroglossus azara flavirostris	NC_008549	18736		NC_008549	http://www.ncbi.nlm.nih.gov/nuccore/NC_008549?from=18624&to=18735&report=gbwithparts	http://www.ncbi.nlm.nih.gov/nuccore/NC_008549?from=18624&to=18735&report=gbwithparts	14844	16574	17244	18736	18624	18735	14	8	112	3' end of CR
Aves	Thalassarche melanophrys	NC_007172	18967		NC_007172	http://www.ncbi.nlm.nih.gov/nuccore/NC_007172?from=18583&to=18624&report=gbwithparts	http://www.ncbi.nlm.nih.gov/nuccore/NC_007172?from=18583&to=18624&report=gbwithparts	15568	17026	17508	18967	18583	18624	4	10.5	42	3' end of CR
Aves	Thalassarche melanophrys	NC_007172	18967		NC_007172	http://www.ncbi.nlm.nih.gov/nuccore/NC_007172?from=18592&to=18965&report=gbwithparts	http://www.ncbi.nlm.nih.gov/nuccore/NC_007172?from=18592&to=18965&report=gbwithparts	15568	17026	17508	18967	18592	18965	22	17	374	3' end of CR
Aves	Melopsittacus undulatus	NC_009134	18193		NC_009134	http://www.ncbi.nlm.nih.gov/nuccore/NC_009134?from=15830&to=15913&report=gbwithparts	http://www.ncbi.nlm.nih.gov/nuccore/NC_009134?from=15830&to=15913&report=gbwithparts	14857	16163	16816	18193	15830	15913	10	8	84	3' end of CR
Aves	Melopsittacus undulatus	NC_009134	18193		NC_009134	http://www.ncbi.nlm.nih.gov/nuccore/NC_009134?from=15833&to=15913&report=gbwithparts	http://www.ncbi.nlm.nih.gov/nuccore/NC_009134?from=15833&to=15913&report=gbwithparts	14857	16163	16816	18193	15833	15913	21	3.9	81	3' end of CR
Aves	Melopsittacus undulatus	NC_009134	18193		NC_009134	http://www.ncbi.nlm.nih.gov/nuccore/NC_009134?from=15840&to=15924&report=gbwithparts	http://www.ncbi.nlm.nih.gov/nuccore/NC_009134?from=15840&to=15924&report=gbwithparts	14857	16163	16816	18193	15840	15924	21	4.2	85	3' end of CR
Aves	Melopsittacus undulatus	NC_009134	18193		NC_009134	http://www.ncbi.nlm.nih.gov/nuccore/NC_009134?from=17775&to=17858&report=gbwithparts	http://www.ncbi.nlm.nih.gov/nuccore/NC_009134?from=17775&to=17858&report=gbwithparts	14857	16163	16816	18193	17775	17858	10	8	84	3' end of CR
Aves	Melopsittacus undulatus	NC_009134	18193		NC_009134	http://www.ncbi.nlm.nih.gov/nuccore/NC_009134?from=17778&to=17858&report=gbwithparts	http://www.ncbi.nlm.nih.gov/nuccore/NC_009134?from=17778&to=17858&report=gbwithparts	14857	16163	16816	18193	17778	17858	21	3.9	81	3' end of CR
Aves	Melopsittacus undulatus	NC_009134	18193		NC_009134	http://www.ncbi.nlm.nih.gov/nuccore/NC_009134?from=17785&to=17869&report=gbwithparts	http://www.ncbi.nlm.nih.gov/nuccore/NC_009134?from=17785&to=17869&report=gbwithparts	14857	16163	16816	18193	17785	17869	21	4.2	85	3' end of CR
Aves	Melopsittacus undulatus	NC_009134	18193		NC_009134	http://www.ncbi.nlm.nih.gov/nuccore/NC_009134?from=18001&to=18113&report=gbwithparts	http://www.ncbi.nlm.nih.gov/nuccore/NC_009134?from=18001&to=18113&report=gbwithparts	14857	16163	16816	18193	18001	18113	13	8.7	113	3' end of CR
Aves	Egretta eulophotes	NC_009736	17579		NC_009736	http://www.ncbi.nlm.nih.gov/nuccore/NC_009736?from=981&to=1363&report=gbwithparts	http://www.ncbi.nlm.nih.gov/nuccore/NC_009736?from=981&to=1363&report=gbwithparts	1	1997	/	/	981	1363	81	4.7	383	CR
Aves	Egretta eulophotes	NC_009736	17579		NC_009736	http://www.ncbi.nlm.nih.gov/nuccore/NC_009736?from=1507&to=1996&report=gbwithparts	http://www.ncbi.nlm.nih.gov/nuccore/NC_009736?from=1507&to=1996&report=gbwithparts	1	1997	/	/	1507	1996	14	36.3	490	3' end of CR
Aves	Egretta eulophotes	NC_009736	17579		NC_009736	http://www.ncbi.nlm.nih.gov/nuccore/NC_009736?from=1507&to=1996&report=gbwithparts	http://www.ncbi.nlm.nih.gov/nuccore/NC_009736?from=1507&to=1996&report=gbwithparts	1	1997	/	/	1507	1996	122	4	490	3' end of CR
Aves	Egretta eulophotes	NC_009736	17579		NC_009736	http://www.ncbi.nlm.nih.gov/nuccore/NC_009736?from=1507&to=1996&report=gbwithparts	http://www.ncbi.nlm.nih.gov/nuccore/NC_009736?from=1507&to=1996&report=gbwithparts	1	1997	/	/	1507	1996	7	71.6	490	3' end of CR
Aves	Rhynochetos jubatus	NC_010091	16937		NC_010091	http://www.ncbi.nlm.nih.gov/nuccore/NC_010091?from=15648&to=15868&report=gbwithparts	http://www.ncbi.nlm.nih.gov/nuccore/NC_010091?from=15648&to=15868&report=gbwithparts	15524	16937	/	/	15648	15868	22	10	221	5' end of CR
Aves	Rhynochetos jubatus	NC_010091	16937		NC_010091	http://www.ncbi.nlm.nih.gov/nuccore/NC_010091?from=15666&to=15868&report=gbwithparts	http://www.ncbi.nlm.nih.gov/nuccore/NC_010091?from=15666&to=15868&report=gbwithparts	15524	16937	/	/	15666	15868	66	3.1	203	5' end of CR
Aves	Tachybaptus novaehollandiae	NC_010095	18002		NC_010095	http://www.ncbi.nlm.nih.gov/nuccore/NC_010095?from=15571&to=15774&report=gbwithparts	http://www.ncbi.nlm.nih.gov/nuccore/NC_010095?from=15571&to=15774&report=gbwithparts	15566	18002	/	/	15571	15774	77	2.6	204	5' end of CR
Aves	Tachybaptus novaehollandiae	NC_010095	18002		NC_010095	http://www.ncbi.nlm.nih.gov/nuccore/NC_010095?from=16819&to=17442&report=gbwithparts	http://www.ncbi.nlm.nih.gov/nuccore/NC_010095?from=16819&to=17442&report=gbwithparts	15566	18002	/	/	16819	17442	83	7.5	624	3' end of CR
Aves	Tachybaptus novaehollandiae	NC_010095	18002		NC_010095	http://www.ncbi.nlm.nih.gov/nuccore/NC_010095?from=17459&to=17976&report=gbwithparts	http://www.ncbi.nlm.nih.gov/nuccore/NC_010095?from=17459&to=17976&report=gbwithparts	15566	18002	/	/	17459	17976	66	7.8	518	3' end of CR
Aves	Phoenicopterus roseus	NC_010089	17446		NC_010089	http://www.ncbi.nlm.nih.gov/nuccore/NC_010089?from=17256&to=17446&report=gbwithparts	http://www.ncbi.nlm.nih.gov/nuccore/NC_010089?from=17256&to=17446&report=gbwithparts	14884	16172	16858	17446	17256	17446	4	47.8	191	3' end of CR
Aves	Porphyrio hochstetteri	NC_010092	16988		NC_010092	http://www.ncbi.nlm.nih.gov/nuccore/NC_010092?from=2965&to=2998&report=gbwithparts	http://www.ncbi.nlm.nih.gov/nuccore/NC_010092?from=2965&to=2998&report=gbwithparts	15537	16988	/	/	2965	2998	16	2.1	34	CDS-ND1
Aves	Syrmaticus ellioti	NC_010771	16688		NC_010771	http://www.ncbi.nlm.nih.gov/nuccore/NC_010771?from=915&to=939&report=gbwithparts	http://www.ncbi.nlm.nih.gov/nuccore/NC_010771?from=915&to=939&report=gbwithparts	1	1153	/	/	915	939	13	1.9	25	3' end of CR
Aves	Syrmaticus humiae	NC_010774	16686		NC_010774	http://www.ncbi.nlm.nih.gov/nuccore/NC_010774?from=915&to=939&report=gbwithparts	http://www.ncbi.nlm.nih.gov/nuccore/NC_010774?from=915&to=939&report=gbwithparts	1	1153	/	/	915	939	13	1.9	25	3' end of CR
Aves	Syrmaticus soemmerringi ijimae	NC_010767	16690		NC_010767	http://www.ncbi.nlm.nih.gov/nuccore/NC_010767?from=912&to=938&report=gbwithparts	http://www.ncbi.nlm.nih.gov/nuccore/NC_010767?from=912&to=938&report=gbwithparts	1	1152	/	/	912	938	14	1.9	27	3' end of CR
Aves	Platalea minor	NC_010962	16918	http://www.ncbi.nlm.nih.gov/nuccore/NC_010962	NC_010962	http://www.ncbi.nlm.nih.gov/nuccore/NC_010962?from=1089&to=1353&report=gbwithparts	http://www.ncbi.nlm.nih.gov/nuccore/NC_010962?from=1089&to=1353&report=gbwithparts	1	1352	/	/	1089	1353	11	24.1	265	3' end of CR
Aves	Falco tinnunculus	NC_011307	17663		NC_011307	http://www.ncbi.nlm.nih.gov/nuccore/NC_011307?from=14948&to=15164&report=gbwithparts	http://www.ncbi.nlm.nih.gov/nuccore/NC_011307?from=14948&to=15164&report=gbwithparts	14921	16186	16868	17663	14948	15164	72	3	217	5' end of CR
Aves	Falco tinnunculus	NC_011307	17663		NC_011307	http://www.ncbi.nlm.nih.gov/nuccore/NC_011307?from=16361&to=16407&report=gbwithparts	http://www.ncbi.nlm.nih.gov/nuccore/NC_011307?from=16361&to=16407&report=gbwithparts	14921	16186	16868	17663	16361	16407	24	1.9	47	CDS-ND6
Aves	Falco tinnunculus	NC_011307	17663		NC_011307	http://www.ncbi.nlm.nih.gov/nuccore/NC_011307?from=17003&to=17656&report=gbwithparts	http://www.ncbi.nlm.nih.gov/nuccore/NC_011307?from=17003&to=17656&report=gbwithparts	14921	16186	16868	17663	17003	17656	18	36.2	654	CR
Aves	Falco tinnunculus	NC_011307	17663		NC_011307	http://www.ncbi.nlm.nih.gov/nuccore/NC_011307?from=17019&to=17091&report=gbwithparts	http://www.ncbi.nlm.nih.gov/nuccore/NC_011307?from=17019&to=17091&report=gbwithparts	14921	16186	16868	17663	17019	17091	19	3.5	73	5' end of CR
Aves	Falco tinnunculus	NC_011307	17663		NC_011307	http://www.ncbi.nlm.nih.gov/nuccore/NC_011307?from=17076&to=17662&report=gbwithparts	http://www.ncbi.nlm.nih.gov/nuccore/NC_011307?from=17076&to=17662&report=gbwithparts	14921	16186	16868	17663	17076	17662	9	65.2	587	CR
Aves	Eudynamys taitensis	NC_011709	17559		NC_011709	http://www.ncbi.nlm.nih.gov/nuccore/NC_011709?from=15899&to=16534&report=gbwithparts	http://www.ncbi.nlm.nih.gov/nuccore/NC_011709?from=15899&to=16534&report=gbwithparts	14880	16568	/	/	15899	16534	70	9.1	636	3' end of CR
Aves	Eudynamys taitensis	NC_011709	17559		NC_011709	http://www.ncbi.nlm.nih.gov/nuccore/NC_011709?from=17442&to=17559&report=gbwithparts	http://www.ncbi.nlm.nih.gov/nuccore/NC_011709?from=17442&to=17559&report=gbwithparts	14880	16568	/	/	17442	17559	7	16.9	118	non-coding region
Aves	Geococcyx californianus	NC_011711	17091		NC_011711	http://www.ncbi.nlm.nih.gov/nuccore/NC_011711?from=11865&to=11899&report=gbwithparts	http://www.ncbi.nlm.nih.gov/nuccore/NC_011711?from=11865&to=11899&report=gbwithparts	14875	16043	/	/	11865	11899	18	1.9	35	CDS-ND5
Aves	Geococcyx californianus	NC_011711	17091		NC_011711	http://www.ncbi.nlm.nih.gov/nuccore/NC_011711?from=15817&to=16009&report=gbwithparts	http://www.ncbi.nlm.nih.gov/nuccore/NC_011711?from=15817&to=16009&report=gbwithparts	14875	16043	/	/	15817	16009	80	2.4	193	3' end of CR
Aves	Geococcyx californianus	NC_011711	17091		NC_011711	http://www.ncbi.nlm.nih.gov/nuccore/NC_011711?from=16870&to=17091&report=gbwithparts	http://www.ncbi.nlm.nih.gov/nuccore/NC_011711?from=16870&to=17091&report=gbwithparts	14875	16043	/	/	16870	17091	7	31.7	222	non-coding region
Aves	Todiramphus sanctus vagans	NC_011712	17549		NC_011712	http://www.ncbi.nlm.nih.gov/nuccore/NC_011712?from=16712&to=17549&report=gbwithparts	http://www.ncbi.nlm.nih.gov/nuccore/NC_011712?from=16712&to=17549&report=gbwithparts	15462	17549	/	/	16712	17549	22	38.1	838	3' end of CR
Aves	Trogon viridis	NC_011714	17751		NC_011714	http://www.ncbi.nlm.nih.gov/nuccore/NC_011714?from=16672&to=16704&report=gbwithparts	http://www.ncbi.nlm.nih.gov/nuccore/NC_011714?from=16672&to=16704&report=gbwithparts	15624	17751	/	/	16672	16704	11	3.1	33	CR
Aves	Trogon viridis	NC_011714	17751		NC_011714	http://www.ncbi.nlm.nih.gov/nuccore/NC_011714?from=16880&to=17635&report=gbwithparts	http://www.ncbi.nlm.nih.gov/nuccore/NC_011714?from=16880&to=17635&report=gbwithparts	15624	17751	/	/	16880	17635	68	11.1	756	3' end of CR
Aves	Trogon viridis	NC_011714	17751		NC_011714	http://www.ncbi.nlm.nih.gov/nuccore/NC_011714?from=17002&to=17108&report=gbwithparts	http://www.ncbi.nlm.nih.gov/nuccore/NC_011714?from=17002&to=17108&report=gbwithparts	15624	17751	/	/	17002	17108	33	3.2	107	3' end of CR
Aves	Eurystomus orientalis	NC_011716	17774		NC_011716	http://www.ncbi.nlm.nih.gov/nuccore/NC_011716?from=16633&to=16665&report=gbwithparts	http://www.ncbi.nlm.nih.gov/nuccore/NC_011716?from=16633&to=16665&report=gbwithparts	15585	17774	/	/	16633	16665	11	3.1	33	CR
Aves	Eurystomus orientalis	NC_011716	17774		NC_011716	http://www.ncbi.nlm.nih.gov/nuccore/NC_011716?from=16841&to=17596&report=gbwithparts	http://www.ncbi.nlm.nih.gov/nuccore/NC_011716?from=16841&to=17596&report=gbwithparts	15585	17774	/	/	16841	17596	68	11.1	756	3' end of CR
Aves	Eurystomus orientalis	NC_011716	17774		NC_011716	http://www.ncbi.nlm.nih.gov/nuccore/NC_011716?from=16963&to=17069&report=gbwithparts	http://www.ncbi.nlm.nih.gov/nuccore/NC_011716?from=16963&to=17069&report=gbwithparts	15585	17774	/	/	16963	17069	33	3.2	107	CR
Aves	Eurystomus orientalis	NC_011716	17774		NC_011716	http://www.ncbi.nlm.nih.gov/nuccore/NC_011716?from=17713&to=17769&report=gbwithparts	http://www.ncbi.nlm.nih.gov/nuccore/NC_011716?from=17713&to=17769&report=gbwithparts	15585	17774	/	/	17713	17769	4	14.3	57	3' end of CR
Aves	Aegotheles cristatus	NC_011718	18607		NC_011718	http://www.ncbi.nlm.nih.gov/nuccore/NC_011718?from=16602&to=16634&report=gbwithparts	http://www.ncbi.nlm.nih.gov/nuccore/NC_011718?from=16602&to=16634&report=gbwithparts	15554	18607	/	/	16602	16634	11	3.1	33	CR
Aves	Aegotheles cristatus	NC_011718	18607		NC_011718	http://www.ncbi.nlm.nih.gov/nuccore/NC_011718?from=16810&to=17565&report=gbwithparts	http://www.ncbi.nlm.nih.gov/nuccore/NC_011718?from=16810&to=17565&report=gbwithparts	15554	18607	/	/	16810	17565	68	11.1	756	CR
Aves	Aegotheles cristatus	NC_011718	18607		NC_011718	http://www.ncbi.nlm.nih.gov/nuccore/NC_011718?from=16932&to=17038&report=gbwithparts	http://www.ncbi.nlm.nih.gov/nuccore/NC_011718?from=16932&to=17038&report=gbwithparts	15554	18607	/	/	16932	17038	33	3.2	107	CR
Aves	Aegotheles cristatus	NC_011718	18607		NC_011718	http://www.ncbi.nlm.nih.gov/nuccore/NC_011718?from=17682&to=17738&report=gbwithparts	http://www.ncbi.nlm.nih.gov/nuccore/NC_011718?from=17682&to=17738&report=gbwithparts	15554	18607	/	/	17682	17738	4	14.3	57	3' end of CR
Aves	Aegotheles cristatus	NC_011718	18607		NC_011718	http://www.ncbi.nlm.nih.gov/nuccore/NC_011718?from=18221&to=18262&report=gbwithparts	http://www.ncbi.nlm.nih.gov/nuccore/NC_011718?from=18221&to=18262&report=gbwithparts	15554	18607	/	/	18221	18262	22	1.9	42	3' end of CR
Aves	Aegotheles cristatus	NC_011718	18607		NC_011718	http://www.ncbi.nlm.nih.gov/nuccore/NC_011718?from=18432&to=18602&report=gbwithparts	http://www.ncbi.nlm.nih.gov/nuccore/NC_011718?from=18432&to=18602&report=gbwithparts	15554	18607	/	/	18432	18602	3	53	171	3' end of CR
Aves	Aegotheles cristatus	NC_011718	18607		NC_011718	http://www.ncbi.nlm.nih.gov/nuccore/NC_011718?from=18440&to=18602&report=gbwithparts	http://www.ncbi.nlm.nih.gov/nuccore/NC_011718?from=18440&to=18602&report=gbwithparts	15554	18607	/	/	18440	18602	13	12.6	163	3' end of CR
Aves	Aegotheles cristatus	NC_011718	18607		NC_011718	http://www.ncbi.nlm.nih.gov/nuccore/NC_011718?from=18432&to=18599&report=gbwithparts	http://www.ncbi.nlm.nih.gov/nuccore/NC_011718?from=18432&to=18599&report=gbwithparts	15554	18607	/	/	18432	18599	10	16.9	168	3' end of CR
Aves	Francolinus pintadeanus	NC_011817	16694		NC_011817	http://www.ncbi.nlm.nih.gov/nuccore/NC_011817?from=888&to=928&report=gbwithparts	http://www.ncbi.nlm.nih.gov/nuccore/NC_011817?from=888&to=928&report=gbwithparts	1	1169	/	/	888	928	11	3.6	41	3' end of CR
Aves	Francolinus pintadeanus	NC_011817	16694		NC_011817	http://www.ncbi.nlm.nih.gov/nuccore/NC_011817?from=922&to=946&report=gbwithparts	http://www.ncbi.nlm.nih.gov/nuccore/NC_011817?from=922&to=946&report=gbwithparts	1	1169	/	/	922	946	13	1.9	25	3' end of CR
Aves	Francolinus pintadeanus	NC_011817	16694		NC_011817	http://www.ncbi.nlm.nih.gov/nuccore/NC_011817?from=7062&to=7110&report=gbwithparts	http://www.ncbi.nlm.nih.gov/nuccore/NC_011817?from=7062&to=7110&report=gbwithparts	1	1169	/	/	7062	7110	25	1.9	49	CDS-COX1
Aves	Francolinus pintadeanus	NC_011817	16694		NC_011817	http://www.ncbi.nlm.nih.gov/nuccore/NC_011817?from=9226&to=9254&report=gbwithparts	http://www.ncbi.nlm.nih.gov/nuccore/NC_011817?from=9226&to=9254&report=gbwithparts	1	1169	/	/	9226	9254	15	1.9	29	CDS-ATP6
Aves	Accipiter gentilis	NC_011818	18266		NC_011818	http://www.ncbi.nlm.nih.gov/nuccore/NC_011818?from=2342&to=2445&report=gbwithparts	http://www.ncbi.nlm.nih.gov/nuccore/NC_011818?from=2342&to=2445&report=gbwithparts	1215	3191	/	/	2342	2445	18	5.8	104	CR
Aves	Accipiter gentilis	NC_011818	18266		NC_011818	http://www.ncbi.nlm.nih.gov/nuccore/NC_011818?from=2508&to=2999&report=gbwithparts	http://www.ncbi.nlm.nih.gov/nuccore/NC_011818?from=2508&to=2999&report=gbwithparts	1215	3191	/	/	2508	2999	75	6.6	492	3' end of CR
Aves	Accipiter gentilis	NC_011818	18266		NC_011818	http://www.ncbi.nlm.nih.gov/nuccore/NC_011818?from=2515&to=2999&report=gbwithparts	http://www.ncbi.nlm.nih.gov/nuccore/NC_011818?from=2515&to=2999&report=gbwithparts	1215	3191	/	/	2515	2999	224	2.2	485	3' end of CR
Aves	Accipiter gentilis	NC_011818	18266		NC_011818	http://www.ncbi.nlm.nih.gov/nuccore/NC_011818?from=2515&to=2999&report=gbwithparts	http://www.ncbi.nlm.nih.gov/nuccore/NC_011818?from=2515&to=2999&report=gbwithparts	1215	3191	/	/	2515	2999	149	3.3	485	3' end of CR
Aves	Accipiter gentilis	NC_011818	18266		NC_011818	http://www.ncbi.nlm.nih.gov/nuccore/NC_011818?from=3101&to=3146&report=gbwithparts	http://www.ncbi.nlm.nih.gov/nuccore/NC_011818?from=3101&to=3146&report=gbwithparts	1215	3191	/	/	3101	3146	16	2.7	46	3' end of CR
Aves	Accipiter gentilis	NC_011818	18266		NC_011818	http://www.ncbi.nlm.nih.gov/nuccore/NC_011818?from=4171&to=4597&report=gbwithparts	http://www.ncbi.nlm.nih.gov/nuccore/NC_011818?from=4171&to=4597&report=gbwithparts	1215	3191	/	/	4171	4597	44	9.7	427	non-coding region
Aves	Accipiter gentilis	NC_011818	18266		NC_011818	http://www.ncbi.nlm.nih.gov/nuccore/NC_011818?from=9397&to=9429&report=gbwithparts	http://www.ncbi.nlm.nih.gov/nuccore/NC_011818?from=9397&to=9429&report=gbwithparts	1215	3191	/	/	9397	9429	15	2.1	33	CDS-ND2
Aves	Gallirallus okinawae	NC_012140	18404		NC_012140	http://www.ncbi.nlm.nih.gov/nuccore/NC_012140?from=1905&to=2553&report=gbwithparts	http://www.ncbi.nlm.nih.gov/nuccore/NC_012140?from=1905&to=2553&report=gbwithparts	1898	4771	/	/	1905	2553	149	4.4	649	5' end of CR
Aves	Gallirallus okinawae	NC_012140	18404		NC_012140	http://www.ncbi.nlm.nih.gov/nuccore/NC_012140?from=1905&to=2553&report=gbwithparts	http://www.ncbi.nlm.nih.gov/nuccore/NC_012140?from=1905&to=2553&report=gbwithparts	1898	4771	/	/	1905	2553	297	2.2	649	5' end of CR
Aves	Gallirallus okinawae	NC_012140	18404		NC_012140	http://www.ncbi.nlm.nih.gov/nuccore/NC_012140?from=3665&to=4505&report=gbwithparts	http://www.ncbi.nlm.nih.gov/nuccore/NC_012140?from=3665&to=4505&report=gbwithparts	1898	4771	/	/	3665	4505	84	10	841	3' end of CR
Aves	Gallirallus okinawae	NC_012140	18404		NC_012140	http://www.ncbi.nlm.nih.gov/nuccore/NC_012140?from=4538&to=4769&report=gbwithparts	http://www.ncbi.nlm.nih.gov/nuccore/NC_012140?from=4538&to=4769&report=gbwithparts	1898	4771	/	/	4538	4769	25	9.3	232	3' end of CR
Aves	Rallina eurizonoides sepiaria	NC_012142	16942		NC_012142	http://www.ncbi.nlm.nih.gov/nuccore/NC_012142?from=1907&to=1948&report=gbwithparts	http://www.ncbi.nlm.nih.gov/nuccore/NC_012142?from=1907&to=1948&report=gbwithparts	1897	3321	/	/	1907	1948	12	3.5	42	5' end of CR
Aves	Rallina eurizonoides sepiaria	NC_012142	16942		NC_012142	http://www.ncbi.nlm.nih.gov/nuccore/NC_012142?from=1908&to=1941&report=gbwithparts	http://www.ncbi.nlm.nih.gov/nuccore/NC_012142?from=1908&to=1941&report=gbwithparts	1897	3321	/	/	1908	1941	13	2.6	34	5' end of CR
Aves	Coturnicops exquisitus	NC_012143	17136		NC_012143	http://www.ncbi.nlm.nih.gov/nuccore/NC_012143?from=1967&to=2074&report=gbwithparts	http://www.ncbi.nlm.nih.gov/nuccore/NC_012143?from=1967&to=2074&report=gbwithparts	1898	4771	/	/	1967	2074	21	5.2	108	5' end of CR
Aves	Coturnicops exquisitus	NC_012143	17136		NC_012143	http://www.ncbi.nlm.nih.gov/nuccore/NC_012143?from=1977&to=2074&report=gbwithparts	http://www.ncbi.nlm.nih.gov/nuccore/NC_012143?from=1977&to=2074&report=gbwithparts	1898	4771	/	/	1977	2074	42	2.3	98	5' end of CR
Aves	Coturnicops exquisitus	NC_012143	17136		NC_012143	http://www.ncbi.nlm.nih.gov/nuccore/NC_012143?from=3193&to=3371&report=gbwithparts	http://www.ncbi.nlm.nih.gov/nuccore/NC_012143?from=3193&to=3371&report=gbwithparts	1898	4771	/	/	3193	3371	33	5.4	179	CR
Aves	Coturnicops exquisitus	NC_012143	17136		NC_012143	http://www.ncbi.nlm.nih.gov/nuccore/NC_012143?from=15676&to=15724&report=gbwithparts	http://www.ncbi.nlm.nih.gov/nuccore/NC_012143?from=15676&to=15724&report=gbwithparts	1898	4771	/	/	15676	15724	21	2.4	49	CDS-ND5
Aves	Platalea leucorodia	NC_012772	16715	http://www.ncbi.nlm.nih.gov/nuccore/NC_012772	NC_012772	http://www.ncbi.nlm.nih.gov/nuccore/NC_012772?from=1107&to=1141&report=gbwithparts	http://www.ncbi.nlm.nih.gov/nuccore/NC_012772?from=1107&to=1141&report=gbwithparts	1	1140	/	/	1107	1141	11	3.2	35	3' end of CR
Aves	Dendrocygna javanica	NC_012844	16753		NC_012844	http://www.ncbi.nlm.nih.gov/nuccore/NC_012844?from=2012&to=2053&report=gbwithparts	http://www.ncbi.nlm.nih.gov/nuccore/NC_012844?from=2012&to=2053&report=gbwithparts	1899	3085	/	/	2012	2053	20	2.1	42	5' end of CR
Aves	Pavo muticus	NC_012897	16698		NC_012897	http://www.ncbi.nlm.nih.gov/nuccore/NC_012897?from=913&to=937&report=gbwithparts	http://www.ncbi.nlm.nih.gov/nuccore/NC_012897?from=913&to=937&report=gbwithparts	1	1156	/	/	913	937	13	1.9	25	3' end of CR
Aves	Polyplectron bicalcaratum	NC_012900	16702		NC_012900	http://www.ncbi.nlm.nih.gov/nuccore/NC_012900?from=891&to=929&report=gbwithparts	http://www.ncbi.nlm.nih.gov/nuccore/NC_012900?from=891&to=929&report=gbwithparts	1	1170	/	/	891	929	18	2.1	39	3' end of CR
Aves	Polyplectron bicalcaratum	NC_012900	16702		NC_012900	http://www.ncbi.nlm.nih.gov/nuccore/NC_012900?from=891&to=920&report=gbwithparts	http://www.ncbi.nlm.nih.gov/nuccore/NC_012900?from=891&to=920&report=gbwithparts	1	1170	/	/	891	920	10	3	30	3' end of CR
Aves	Threskiornis aethiopicus	NC_013146	16960		NC_013146	http://www.ncbi.nlm.nih.gov/nuccore/NC_013146?from=24&to=49&report=gbwithparts	http://www.ncbi.nlm.nih.gov/nuccore/NC_013146?from=24&to=49&report=gbwithparts	1	1382	/	/	24	49	10	2.6	26	5' end of CR
Aves	Threskiornis aethiopicus	NC_013146	16960		NC_013146	http://www.ncbi.nlm.nih.gov/nuccore/NC_013146?from=1099&to=1382&report=gbwithparts	http://www.ncbi.nlm.nih.gov/nuccore/NC_013146?from=1099&to=1382&report=gbwithparts	1	1382	/	/	1099	1382	11	25.4	284	3' end of CR
Aves	Hemiphaga novaeseelandiae	NC_013244	17264		NC_013244	http://www.ncbi.nlm.nih.gov/nuccore/NC_013244?from=16860&to=17170&report=gbwithparts	http://www.ncbi.nlm.nih.gov/nuccore/NC_013244?from=16860&to=17170&report=gbwithparts	15575	17264	/	/	16860	17170	54	5.8	311	3' end of CR
Aves	Tragopan caboti	NC_013619	16727		NC_013619	http://www.ncbi.nlm.nih.gov/nuccore/NC_013619?from=924&to=948&report=gbwithparts	http://www.ncbi.nlm.nih.gov/nuccore/NC_013619?from=924&to=948&report=gbwithparts	1	1177	/	/	924	948	13	1.9	25	3' end of CR
Aves	Apteryx owenii	NC_013806	17020		NC_013806	http://www.ncbi.nlm.nih.gov/nuccore/NC_013806?from=16644&to=16746&report=gbwithparts	http://www.ncbi.nlm.nih.gov/nuccore/NC_013806?from=16644&to=16746&report=gbwithparts	15660	17020	/	/	16644	16746	1	103	103	3' end of CR
Aves	Apteryx owenii	NC_013806	17020		NC_013806	http://www.ncbi.nlm.nih.gov/nuccore/NC_013806?from=16646&to=16746&report=gbwithparts	http://www.ncbi.nlm.nih.gov/nuccore/NC_013806?from=16646&to=16746&report=gbwithparts	15660	17020	/	/	16646	16746	9	11.7	101	3' end of CR
Aves	Pycnonotus sinensis	NC_013838	16923		NC_013838	http://www.ncbi.nlm.nih.gov/nuccore/NC_013838?from=16306&to=16335&report=gbwithparts	http://www.ncbi.nlm.nih.gov/nuccore/NC_013838?from=16306&to=16335&report=gbwithparts	14904	16015	16695	16923	16306	16335	15	1.9	30	CDS-ND6
Aves	Pycnonotus taivanus	NC_013483	16923		NC_013483	http://www.ncbi.nlm.nih.gov/nuccore/NC_013483?from=16306&to=16335&report=gbwithparts	http://www.ncbi.nlm.nih.gov/nuccore/NC_013483?from=16306&to=16335&report=gbwithparts	14904	16015	16695	16923	16306	16335	15	1.9	30	CDS-ND6
Aves	Columba livia	NC_013978	17229		NC_013978	http://www.ncbi.nlm.nih.gov/nuccore/NC_013978?from=14933&to=14996&report=gbwithparts	http://www.ncbi.nlm.nih.gov/nuccore/NC_013978?from=14933&to=14996&report=gbwithparts	15573	17229	/	/	14933	14996	32	2	64	CDS-ND6
Aves	Columba livia	NC_013978	17229		NC_013978	http://www.ncbi.nlm.nih.gov/nuccore/NC_013978?from=15168&to=15204&report=gbwithparts	http://www.ncbi.nlm.nih.gov/nuccore/NC_013978?from=15168&to=15204&report=gbwithparts	15573	17229	/	/	15168	15204	13	2.7	37	CDS-ND6
Aves	Columba livia	NC_013978	17229		NC_013978	http://www.ncbi.nlm.nih.gov/nuccore/NC_013978?from=16887&to=17097&report=gbwithparts	http://www.ncbi.nlm.nih.gov/nuccore/NC_013978?from=16887&to=17097&report=gbwithparts	15573	17229	/	/	16887	17097	61	3.5	211	3' end of CR
Aves	Columba livia	NC_013978	17229		NC_013978	http://www.ncbi.nlm.nih.gov/nuccore/NC_013978?from=17116&to=17228&report=gbwithparts	http://www.ncbi.nlm.nih.gov/nuccore/NC_013978?from=17116&to=17228&report=gbwithparts	15573	17229	/	/	17116	17228	4	28.3	113	3' end of CR
Aves	Lophophorus lhuysii	NC_013979	16712		NC_013979	http://www.ncbi.nlm.nih.gov/nuccore/NC_013979?from=890&to=929&report=gbwithparts	http://www.ncbi.nlm.nih.gov/nuccore/NC_013979?from=890&to=929&report=gbwithparts	1	1166	/	/	890	929	13	3.2	40	3' end of CR
Aves	Lophophorus lhuysii	NC_013979	16712		NC_013979	http://www.ncbi.nlm.nih.gov/nuccore/NC_013979?from=889&to=942&report=gbwithparts	http://www.ncbi.nlm.nih.gov/nuccore/NC_013979?from=889&to=942&report=gbwithparts	1	1166	/	/	889	942	23	2.3	54	3' end of CR
Aves	Lophophorus lhuysii	NC_013979	16712		NC_013979	http://www.ncbi.nlm.nih.gov/nuccore/NC_013979?from=902&to=941&report=gbwithparts	http://www.ncbi.nlm.nih.gov/nuccore/NC_013979?from=902&to=941&report=gbwithparts	1	1166	/	/	902	941	10	3.5	40	3' end of CR
Aves	Lophophorus lhuysii	NC_013979	16712		NC_013979	http://www.ncbi.nlm.nih.gov/nuccore/NC_013979?from=9229&to=9268&report=gbwithparts	http://www.ncbi.nlm.nih.gov/nuccore/NC_013979?from=9229&to=9268&report=gbwithparts	1	1166	/	/	9229	9268	15	2.7	40	CDS-ATP6
Aves	Otis tarda	NC_014046	16849		NC_014046	http://www.ncbi.nlm.nih.gov/nuccore/NC_014046?from=1136&to=1265&report=gbwithparts	http://www.ncbi.nlm.nih.gov/nuccore/NC_014046?from=1136&to=1265&report=gbwithparts	1	1265	/	/	1136	1265	4	32.5	130	3' end of CR
Aves	Acryllium vulturinum	NC_014180	16748		NC_014180	http://www.ncbi.nlm.nih.gov/nuccore/NC_014180?from=889&to=919&report=gbwithparts	http://www.ncbi.nlm.nih.gov/nuccore/NC_014180?from=889&to=919&report=gbwithparts	1	1169	/	/	889	919	11	2.8	31	3' end of CR
Aves	Phalacrocorax chalconotus	NC_014679	19073		NC_014679	http://www.ncbi.nlm.nih.gov/nuccore/NC_014679?from=15908&to=15940&report=gbwithparts	http://www.ncbi.nlm.nih.gov/nuccore/NC_014679?from=15908&to=15940&report=gbwithparts	15551	16622	17908	19073	15908	15940	15	2.1	33	5' end of CR
Aves	Phalacrocorax chalconotus	NC_014679	19073		NC_014679	http://www.ncbi.nlm.nih.gov/nuccore/NC_014679?from=18732&to=18756&report=gbwithparts	http://www.ncbi.nlm.nih.gov/nuccore/NC_014679?from=18732&to=18756&report=gbwithparts	15551	16622	17908	19073	18732	18756	11	2.3	25	3' end of CR
Aves	Phalacrocorax chalconotus	NC_014679	19073		NC_014679	http://www.ncbi.nlm.nih.gov/nuccore/NC_014679?from=18906&to=19073&report=gbwithparts	http://www.ncbi.nlm.nih.gov/nuccore/NC_014679?from=18906&to=19073&report=gbwithparts	15551	16622	17908	19073	18906	19073	4	42	168	3' end of CR
Aves	Anhinga rufa	NC_014681	19385		NC_014681	http://www.ncbi.nlm.nih.gov/nuccore/NC_014681?from=16525&to=16583&report=gbwithparts	http://www.ncbi.nlm.nih.gov/nuccore/NC_014681?from=16525&to=16583&report=gbwithparts	15571	16650	17935	19385	16525	16583	29	2	59	3' end of CR
Aves	Anhinga rufa	NC_014681	19385		NC_014681	http://www.ncbi.nlm.nih.gov/nuccore/NC_014681?from=19073&to=19378&report=gbwithparts	http://www.ncbi.nlm.nih.gov/nuccore/NC_014681?from=19073&to=19378&report=gbwithparts	15571	16650	17935	19385	19073	19378	76	4	306	3' end of CR
Aves	Luscinia calliope	NC_015074	16841		NC_015074	http://www.ncbi.nlm.nih.gov/nuccore/NC_015074?from=10557&to=10599&report=gbwithparts	http://www.ncbi.nlm.nih.gov/nuccore/NC_015074?from=10557&to=10599&report=gbwithparts	15585	16841	/	/	10557	10599	18	2.4	43	CDS-ND4
Aves	Ixobrychus cinnamomeus	NC_015077	17180		NC_015077	http://www.ncbi.nlm.nih.gov/nuccore/NC_015077?from=16767&to=16801&report=gbwithparts	http://www.ncbi.nlm.nih.gov/nuccore/NC_015077?from=16767&to=16801&report=gbwithparts	15572	17180	/	/	16767	16801	18	1.9	35	3' end of CR
Aves	Ixobrychus cinnamomeus	NC_015077	17180		NC_015077	http://www.ncbi.nlm.nih.gov/nuccore/NC_015077?from=16802&to=17178&report=gbwithparts	http://www.ncbi.nlm.nih.gov/nuccore/NC_015077?from=16802&to=17178&report=gbwithparts	15572	17180	/	/	16802	17178	17	22.2	377	3' end of CR
Aves	Aceros waldeni	NC_015085	21657		NC_015085	http://www.ncbi.nlm.nih.gov/nuccore/NC_015085?from=16487&to=16822&report=gbwithparts	http://www.ncbi.nlm.nih.gov/nuccore/NC_015085?from=16487&to=16822&report=gbwithparts	15584	17684	18967	21657	16487	16822	114	3	336	CR
Aves	Aceros waldeni	NC_015085	21657		NC_015085	http://www.ncbi.nlm.nih.gov/nuccore/NC_015085?from=16491&to=17541&report=gbwithparts	http://www.ncbi.nlm.nih.gov/nuccore/NC_015085?from=16491&to=17541&report=gbwithparts	15584	17684	18967	21657	16491	17541	360	3	1051	3' end of CR
Aves	Aceros waldeni	NC_015085	21657		NC_015085	http://www.ncbi.nlm.nih.gov/nuccore/NC_015085?from=16718&to=17541&report=gbwithparts	http://www.ncbi.nlm.nih.gov/nuccore/NC_015085?from=16718&to=17541&report=gbwithparts	15584	17684	18967	21657	16718	17541	120	6.8	824	3' end of CR
Aves	Aceros waldeni	NC_015085	21657		NC_015085	http://www.ncbi.nlm.nih.gov/nuccore/NC_015085?from=19867&to=20202&report=gbwithparts	http://www.ncbi.nlm.nih.gov/nuccore/NC_015085?from=19867&to=20202&report=gbwithparts	15584	17684	18967	21657	19867	20202	114	3	336	CR
Aves	Aceros waldeni	NC_015085	21657		NC_015085	http://www.ncbi.nlm.nih.gov/nuccore/NC_015085?from=20098&to=20561&report=gbwithparts	http://www.ncbi.nlm.nih.gov/nuccore/NC_015085?from=20098&to=20561&report=gbwithparts	15584	17684	18967	21657	20098	20561	120	3.8	464	CR
Aves	Aceros waldeni	NC_015085	21657		NC_015085	http://www.ncbi.nlm.nih.gov/nuccore/NC_015085?from=20720&to=21657&report=gbwithparts	http://www.ncbi.nlm.nih.gov/nuccore/NC_015085?from=20720&to=21657&report=gbwithparts	15584	17684	18967	21657	20720	21657	34	27.6	938	3' end of CR
Aves	Penelopides panini	NC_015087	22737		NC_015087	http://www.ncbi.nlm.nih.gov/nuccore/NC_015087?from=16487&to=16820&report=gbwithparts	http://www.ncbi.nlm.nih.gov/nuccore/NC_015087?from=16487&to=16820&report=gbwithparts	15593	18082	19365	22737	16487	16820	114	3	334	CR
Aves	Penelopides panini	NC_015087	22737		NC_015087	http://www.ncbi.nlm.nih.gov/nuccore/NC_015087?from=16487&to=16820&report=gbwithparts	http://www.ncbi.nlm.nih.gov/nuccore/NC_015087?from=16487&to=16820&report=gbwithparts	15593	18082	19365	22737	16487	16820	111	3	334	CR
Aves	Penelopides panini	NC_015087	22737		NC_015087	http://www.ncbi.nlm.nih.gov/nuccore/NC_015087?from=16716&to=17889&report=gbwithparts	http://www.ncbi.nlm.nih.gov/nuccore/NC_015087?from=16716&to=17889&report=gbwithparts	15593	18082	19365	22737	16716	17889	120	9.8	1174	3' end of CR
Aves	Penelopides panini	NC_015087	22737		NC_015087	http://www.ncbi.nlm.nih.gov/nuccore/NC_015087?from=16493&to=17889&report=gbwithparts	http://www.ncbi.nlm.nih.gov/nuccore/NC_015087?from=16493&to=17889&report=gbwithparts	15593	18082	19365	22737	16493	17889	240	5.9	1397	3' end of CR
Aves	Penelopides panini	NC_015087	22737		NC_015087	http://www.ncbi.nlm.nih.gov/nuccore/NC_015087?from=16493&to=17889&report=gbwithparts	http://www.ncbi.nlm.nih.gov/nuccore/NC_015087?from=16493&to=17889&report=gbwithparts	15593	18082	19365	22737	16493	17889	360	3.9	1397	3' end of CR
Aves	Penelopides panini	NC_015087	22737		NC_015087	http://www.ncbi.nlm.nih.gov/nuccore/NC_015087?from=20258&to=20591&report=gbwithparts	http://www.ncbi.nlm.nih.gov/nuccore/NC_015087?from=20258&to=20591&report=gbwithparts	15593	18082	19365	22737	20258	20591	114	3	334	CR
Aves	Penelopides panini	NC_015087	22737		NC_015087	http://www.ncbi.nlm.nih.gov/nuccore/NC_015087?from=20258&to=20591&report=gbwithparts	http://www.ncbi.nlm.nih.gov/nuccore/NC_015087?from=20258&to=20591&report=gbwithparts	15593	18082	19365	22737	20258	20591	111	3	334	CR
Aves	Penelopides panini	NC_015087	22737		NC_015087	http://www.ncbi.nlm.nih.gov/nuccore/NC_015087?from=20487&to=21420&report=gbwithparts	http://www.ncbi.nlm.nih.gov/nuccore/NC_015087?from=20487&to=21420&report=gbwithparts	15593	18082	19365	22737	20487	21420	120	7.8	934	CR
Aves	Penelopides panini	NC_015087	22737		NC_015087	http://www.ncbi.nlm.nih.gov/nuccore/NC_015087?from=20264&to=21420&report=gbwithparts	http://www.ncbi.nlm.nih.gov/nuccore/NC_015087?from=20264&to=21420&report=gbwithparts	15593	18082	19365	22737	20264	21420	240	4.9	1157	CR
Aves	Penelopides panini	NC_015087	22737		NC_015087	http://www.ncbi.nlm.nih.gov/nuccore/NC_015087?from=20264&to=21420&report=gbwithparts	http://www.ncbi.nlm.nih.gov/nuccore/NC_015087?from=20264&to=21420&report=gbwithparts	15593	18082	19365	22737	20264	21420	360	3.3	1157	CR
Aves	Penelopides panini	NC_015087	22737		NC_015087	http://www.ncbi.nlm.nih.gov/nuccore/NC_015087?from=21606&to=22733&report=gbwithparts	http://www.ncbi.nlm.nih.gov/nuccore/NC_015087?from=21606&to=22733&report=gbwithparts	15593	18082	19365	22737	21606	22733	34	33.2	1128	3' end of CR
Aves	Meleagris gallopavo	NC_010195	16719		NC_010195	http://www.ncbi.nlm.nih.gov/nuccore/NC_010195?from=16444&to=16484&report=gbwithparts	http://www.ncbi.nlm.nih.gov/nuccore/NC_010195?from=16444&to=16484&report=gbwithparts	15554	16719	/	/	16444	16484	12	3.6	41	3' end of CR
Aves	Meleagris gallopavo	NC_010195	16719		NC_010195	http://www.ncbi.nlm.nih.gov/nuccore/NC_010195?from=16447&to=16484&report=gbwithparts	http://www.ncbi.nlm.nih.gov/nuccore/NC_010195?from=16447&to=16484&report=gbwithparts	15554	16719	/	/	16447	16484	10	3.6	38	3' end of CR
Aves	Meleagris gallopavo	NC_010195	16719		NC_010195	http://www.ncbi.nlm.nih.gov/nuccore/NC_010195?from=16446&to=16484&report=gbwithparts	http://www.ncbi.nlm.nih.gov/nuccore/NC_010195?from=16446&to=16484&report=gbwithparts	15554	16719	/	/	16446	16484	11	3.5	39	3' end of CR
Aves	Meleagris gallopavo	NC_010195	16719		NC_010195	http://www.ncbi.nlm.nih.gov/nuccore/NC_010195?from=16448&to=16486&report=gbwithparts	http://www.ncbi.nlm.nih.gov/nuccore/NC_010195?from=16448&to=16486&report=gbwithparts	15554	16719	/	/	16448	16486	19	2	39	3' end of CR
Aves	Meleagris gallopavo	NC_010195	16719		NC_010195	http://www.ncbi.nlm.nih.gov/nuccore/NC_010195?from=16448&to=16496&report=gbwithparts	http://www.ncbi.nlm.nih.gov/nuccore/NC_010195?from=16448&to=16496&report=gbwithparts	15554	16719	/	/	16448	16496	22	2.2	49	3' end of CR
Aves	Leptotila verreauxi	NC_015190	17176		NC_015190	http://www.ncbi.nlm.nih.gov/nuccore/NC_015190?from=14157&to=14387&report=gbwithparts	http://www.ncbi.nlm.nih.gov/nuccore/NC_015190?from=14157&to=14387&report=gbwithparts	12786	14397	/	/	14157	14387	21	11	231	3' end of CR
Aves	Carduelis spinus	NC_015198	16828		NC_015198	http://www.ncbi.nlm.nih.gov/nuccore/NC_015198?from=15066&to=15112&report=gbwithparts	http://www.ncbi.nlm.nih.gov/nuccore/NC_015198?from=15066&to=15112&report=gbwithparts	15588	16828	/	/	15066	15112	25	1.9	47	CDS-ND6
Aves	Bucorvus leadbeateri	NC_015199	17061		NC_015199	http://www.ncbi.nlm.nih.gov/nuccore/NC_015199?from=14136&to=14249&report=gbwithparts	http://www.ncbi.nlm.nih.gov/nuccore/NC_015199?from=14136&to=14249&report=gbwithparts	12763	14252	/	/	14136	14249	4	28.5	114	3' end of CR
Aves	Bycanistes brevis	NC_015201	17591		NC_015201	http://www.ncbi.nlm.nih.gov/nuccore/NC_015201?from=12926&to=13014&report=gbwithparts	http://www.ncbi.nlm.nih.gov/nuccore/NC_015201?from=12926&to=13014&report=gbwithparts	12763	14788	/	/	12926	13014	23	3.8	89	5' end of CR
Aves	Bycanistes brevis	NC_015201	17591		NC_015201	http://www.ncbi.nlm.nih.gov/nuccore/NC_015201?from=13054&to=13106&report=gbwithparts	http://www.ncbi.nlm.nih.gov/nuccore/NC_015201?from=13054&to=13106&report=gbwithparts	12763	14788	/	/	13054	13106	24	2.2	53	5' end of CR
Aves	Bycanistes brevis	NC_015201	17591		NC_015201	http://www.ncbi.nlm.nih.gov/nuccore/NC_015201?from=13064&to=13118&report=gbwithparts	http://www.ncbi.nlm.nih.gov/nuccore/NC_015201?from=13064&to=13118&report=gbwithparts	12763	14788	/	/	13064	13118	24	2.3	55	5' end of CR
Aves	Bycanistes brevis	NC_015201	17591		NC_015201	http://www.ncbi.nlm.nih.gov/nuccore/NC_015201?from=14119&to=14777&report=gbwithparts	http://www.ncbi.nlm.nih.gov/nuccore/NC_015201?from=14119&to=14777&report=gbwithparts	12763	14788	/	/	14119	14777	12	54.9	659	3' end of CR
Aves	Geotrygon violacea	NC_015207	16864		NC_015207	http://www.ncbi.nlm.nih.gov/nuccore/NC_015207?from=13974&to=14078&report=gbwithparts	http://www.ncbi.nlm.nih.gov/nuccore/NC_015207?from=13974&to=14078&report=gbwithparts	12765	14080	/	/	13974	14078	20	5.3	105	3' end of CR
Aves	Emberiza tristrami	NC_015234	16789		NC_015234	http://www.ncbi.nlm.nih.gov/nuccore/NC_015234?from=15589&to=15613&report=gbwithparts	http://www.ncbi.nlm.nih.gov/nuccore/NC_015234?from=15589&to=15613&report=gbwithparts	15573	16789	/	/	15589	15613	12	2.1	25	5' end of CR
Aves	Sturnus cineraceus	NC_015237	16821		NC_015237	http://www.ncbi.nlm.nih.gov/nuccore/NC_015237?from=15196&to=15246&report=gbwithparts	http://www.ncbi.nlm.nih.gov/nuccore/NC_015237?from=15196&to=15246&report=gbwithparts	15573	16821	/	/	15196	15246	27	2	51	CDS-ND6
Aves	Brotogeris cyanoptera	NC_015530	17369		NC_015530	http://www.ncbi.nlm.nih.gov/nuccore/NC_015530?from=14135&to=14290&report=gbwithparts	http://www.ncbi.nlm.nih.gov/nuccore/NC_015530?from=14135&to=14290&report=gbwithparts	12727	14593	/	/	14135	14290	17	9.2	156	3' end of CR
Aves	Brotogeris cyanoptera	NC_015530	17369		NC_015530	http://www.ncbi.nlm.nih.gov/nuccore/NC_015530?from=14191&to=14283&report=gbwithparts	http://www.ncbi.nlm.nih.gov/nuccore/NC_015530?from=14191&to=14283&report=gbwithparts	12727	14593	/	/	14191	14283	4	22	93	3' end of CR
Aves	Ficedula zanthopygia	NC_015802	16794		NC_015802	http://www.ncbi.nlm.nih.gov/nuccore/NC_015802?from=10131&to=10159&report=gbwithparts	http://www.ncbi.nlm.nih.gov/nuccore/NC_015802?from=10131&to=10159&report=gbwithparts	15582	16794	/	/	10131	10159	10	3	29	CDS-ND4L
Aves	Nycticorax nycticorax	NC_015807	17829		NC_015807	http://www.ncbi.nlm.nih.gov/nuccore/NC_015807?from=16832&to=17829&report=gbwithparts	http://www.ncbi.nlm.nih.gov/nuccore/NC_015807?from=16832&to=17829&report=gbwithparts	15586	17829	/	/	16832	17829	22	45.4	998	3' end of CR
Aves	Garrulus glandarius	NC_015810	16930		NC_015810	http://www.ncbi.nlm.nih.gov/nuccore/NC_015810?from=15601&to=15625&report=gbwithparts	http://www.ncbi.nlm.nih.gov/nuccore/NC_015810?from=15601&to=15625&report=gbwithparts	15601	16930	/	/	15601	15625	13	1.9	25	5' end of CR
Aves	Garrulus glandarius	NC_015810	16930		NC_015810	http://www.ncbi.nlm.nih.gov/nuccore/NC_015810?from=16380&to=16425&report=gbwithparts	http://www.ncbi.nlm.nih.gov/nuccore/NC_015810?from=16380&to=16425&report=gbwithparts	15601	16930	/	/	16380	16425	23	2	46	CR
Aves	Spilornis cheela	NC_015887	18291		NC_015887	http://www.ncbi.nlm.nih.gov/nuccore/NC_015887?from=3151&to=3226&report=gbwithparts	http://www.ncbi.nlm.nih.gov/nuccore/NC_015887?from=3151&to=3226&report=gbwithparts	1216	2359	3033	4564	3151	3226	10	7.6	76	5' end of CR
Aves	Spilornis cheela	NC_015887	18291		NC_015887	http://www.ncbi.nlm.nih.gov/nuccore/NC_015887?from=3155&to=3223&report=gbwithparts	http://www.ncbi.nlm.nih.gov/nuccore/NC_015887?from=3155&to=3223&report=gbwithparts	1216	2359	3033	4564	3155	3223	16	4.2	69	5' end of CR
Aves	Spilornis cheela	NC_015887	18291		NC_015887	http://www.ncbi.nlm.nih.gov/nuccore/NC_015887?from=4153&to=4550&report=gbwithparts	http://www.ncbi.nlm.nih.gov/nuccore/NC_015887?from=4153&to=4550&report=gbwithparts	1216	2359	3033	4564	4153	4550	48	8.3	398	3' end of CR
Aves	Crossoptilon auritum	NC_015897	16687		NC_015897	http://www.ncbi.nlm.nih.gov/nuccore/NC_015897?from=16186&to=16231&report=gbwithparts	http://www.ncbi.nlm.nih.gov/nuccore/NC_015897?from=16186&to=16231&report=gbwithparts	1	1146	/	/	16186	16231	24	2	46	CDS-ND6
Reptilia	Alligator mississippiensis	NC_001922	16646		NC_001922	http://www.ncbi.nlm.nih.gov/nuccore/NC_001922?from=16205&to=16589&report=gbwithparts	http://www.ncbi.nlm.nih.gov/nuccore/NC_001922?from=16205&to=16589&report=gbwithparts	15659	16646	/	/	16205	16589	21	18.2	385	3' end of CR
Reptilia	Alligator mississippiensis	NC_001922	16646		NC_001922	http://www.ncbi.nlm.nih.gov/nuccore/NC_001922?from=16220&to=16299&report=gbwithparts	http://www.ncbi.nlm.nih.gov/nuccore/NC_001922?from=16220&to=16299&report=gbwithparts	15659	16646	/	/	16220	16299	22	3.6	80	CR
Reptilia	Dinodon semicarinatus	NC_001945	17191		NC_001945	http://www.ncbi.nlm.nih.gov/nuccore/NC_001945?from=1565&to=1606&report=gbwithparts	http://www.ncbi.nlm.nih.gov/nuccore/NC_001945?from=1565&to=1606&report=gbwithparts	3602	4619	/	/	1565	1606	18	2.3	42	16S
Reptilia	Dinodon semicarinatus	NC_001945	17191		NC_001945	http://www.ncbi.nlm.nih.gov/nuccore/NC_001945?from=5549&to=5581&report=gbwithparts	http://www.ncbi.nlm.nih.gov/nuccore/NC_001945?from=5549&to=5581&report=gbwithparts	3602	4619	/	/	5549	5581	15	2.2	33	CDS-ND2
Reptilia	Dinodon semicarinatus	NC_001945	17191		NC_001945	http://www.ncbi.nlm.nih.gov/nuccore/NC_001945?from=14809&to=14839&report=gbwithparts	http://www.ncbi.nlm.nih.gov/nuccore/NC_001945?from=14809&to=14839&report=gbwithparts	3602	4619	/	/	14809	14839	15	2	31	CDS-ND6
Reptilia	Pelomedusa subrufa	NC_001947	16787		NC_001947	http://www.ncbi.nlm.nih.gov/nuccore/NC_001947?from=16412&to=16436&report=gbwithparts	http://www.ncbi.nlm.nih.gov/nuccore/NC_001947?from=16412&to=16436&report=gbwithparts	15594	16787	/	/	16412	16436	12	2.1	25	3' end of CR
Reptilia	Pelomedusa subrufa	NC_001947	16787		NC_001947	http://www.ncbi.nlm.nih.gov/nuccore/NC_001947?from=16325&to=16418&report=gbwithparts	http://www.ncbi.nlm.nih.gov/nuccore/NC_001947?from=16325&to=16418&report=gbwithparts	15594	16787	/	/	16325	16418	2	46.5	94	3' end of CR
Reptilia	Pelomedusa subrufa	NC_001947	16787		NC_001947	http://www.ncbi.nlm.nih.gov/nuccore/NC_001947?from=16458&to=16740&report=gbwithparts	http://www.ncbi.nlm.nih.gov/nuccore/NC_001947?from=16458&to=16740&report=gbwithparts	15594	16787	/	/	16458	16740	2	143	283	3' end of CR
Reptilia	Pelomedusa subrufa	NC_001947	16787		NC_001947	http://www.ncbi.nlm.nih.gov/nuccore/NC_001947?from=16647&to=16740&report=gbwithparts	http://www.ncbi.nlm.nih.gov/nuccore/NC_001947?from=16647&to=16740&report=gbwithparts	15594	16787	/	/	16647	16740	11	8.5	94	3' end of CR
Reptilia	Pelomedusa subrufa	NC_001947	16787		NC_001947	http://www.ncbi.nlm.nih.gov/nuccore/NC_001947?from=16286&to=16686&report=gbwithparts	http://www.ncbi.nlm.nih.gov/nuccore/NC_001947?from=16286&to=16686&report=gbwithparts	15594	16787	/	/	16286	16686	67	6	401	3' end of CR
Reptilia	Pelomedusa subrufa	NC_001947	16787		NC_001947	http://www.ncbi.nlm.nih.gov/nuccore/NC_001947?from=16286&to=16686&report=gbwithparts	http://www.ncbi.nlm.nih.gov/nuccore/NC_001947?from=16286&to=16686&report=gbwithparts	15594	16787	/	/	16286	16686	200	2	401	3' end of CR
Reptilia	Chelonia mydas	NC_000886	16497		NC_000886	http://www.ncbi.nlm.nih.gov/nuccore/NC_000886?from=16437&to=16497&report=gbwithparts	http://www.ncbi.nlm.nih.gov/nuccore/NC_000886?from=16437&to=16497&report=gbwithparts	15516	16497	/	/	16437	16497	2	33	61	3' end of CR
Reptilia	Chelonia mydas	NC_000886	16497		NC_000886	http://www.ncbi.nlm.nih.gov/nuccore/NC_000886?from=16438&to=16497&report=gbwithparts	http://www.ncbi.nlm.nih.gov/nuccore/NC_000886?from=16438&to=16497&report=gbwithparts	15516	16497	/	/	16438	16497	9	6.6	60	3' end of CR
Reptilia	Chelonia mydas	NC_000886	16497		NC_000886	http://www.ncbi.nlm.nih.gov/nuccore/NC_000886?from=16437&to=16493&report=gbwithparts	http://www.ncbi.nlm.nih.gov/nuccore/NC_000886?from=16437&to=16493&report=gbwithparts	15516	16497	/	/	16437	16493	24	2.5	57	3' end of CR
Reptilia	Chelonia mydas	NC_000886	16497		NC_000886	http://www.ncbi.nlm.nih.gov/nuccore/NC_000886?from=16437&to=16497&report=gbwithparts	http://www.ncbi.nlm.nih.gov/nuccore/NC_000886?from=16437&to=16497&report=gbwithparts	15516	16497	/	/	16437	16497	26	2.5	61	3' end of CR
Reptilia	Plestiodon egregius	NC_000888	17407		NC_000888	http://www.ncbi.nlm.nih.gov/nuccore/NC_000888?from=15193&to=15434&report=gbwithparts	http://www.ncbi.nlm.nih.gov/nuccore/NC_000888?from=15193&to=15434&report=gbwithparts	15545	17251	/	/	15193	15434	125	1.9	242	CDS-CYTB+tRNA-Thr
Reptilia	Plestiodon egregius	NC_000888	17407		NC_000888	http://www.ncbi.nlm.nih.gov/nuccore/NC_000888?from=15550&to=16002&report=gbwithparts	http://www.ncbi.nlm.nih.gov/nuccore/NC_000888?from=15550&to=16002&report=gbwithparts	15545	17251	/	/	15550	16002	82	5.5	453	5' end of CR
Reptilia	Plestiodon egregius	NC_000888	17407		NC_000888	http://www.ncbi.nlm.nih.gov/nuccore/NC_000888?from=16916&to=16943&report=gbwithparts	http://www.ncbi.nlm.nih.gov/nuccore/NC_000888?from=16916&to=16943&report=gbwithparts	15545	17251	/	/	16916	16943	12	2.3	28	3' end of CR
Reptilia	Plestiodon egregius	NC_000888	17407		NC_000888	http://www.ncbi.nlm.nih.gov/nuccore/NC_000888?from=16937&to=17121&report=gbwithparts	http://www.ncbi.nlm.nih.gov/nuccore/NC_000888?from=16937&to=17121&report=gbwithparts	15545	17251	/	/	16937	17121	71	2.6	185	3' end of CR
Reptilia	Plestiodon egregius	NC_000888	17407		NC_000888	http://www.ncbi.nlm.nih.gov/nuccore/NC_000888?from=16937&to=17143&report=gbwithparts	http://www.ncbi.nlm.nih.gov/nuccore/NC_000888?from=16937&to=17143&report=gbwithparts	15545	17251	/	/	16937	17143	71	2.9	207	3' end of CR
Reptilia	Plestiodon egregius	NC_000888	17407	http://www.ncbi.nlm.nih.gov/nuccore/NC_000888	NC_000888	http://www.ncbi.nlm.nih.gov/nuccore/NC_000888?from=17343&to=17375&report=gbwithparts	http://www.ncbi.nlm.nih.gov/nuccore/NC_000888?from=17343&to=17375&report=gbwithparts	15545	17251	/	/	17343	17375	7	4.7	33	non-coding region
Reptilia	Chrysemys picta	NC_002073	16866		NC_002073	http://www.ncbi.nlm.nih.gov/nuccore/NC_002073?from=16643&to=16866&report=gbwithparts	http://www.ncbi.nlm.nih.gov/nuccore/NC_002073?from=16643&to=16866&report=gbwithparts	15688	16866	/	/	16643	16866	5	44.4	224	3' end of CR
Reptilia	Dogania subplana	NC_002780	17289		NC_002780	http://www.ncbi.nlm.nih.gov/nuccore/NC_002780?from=15483&to=16277&report=gbwithparts	http://www.ncbi.nlm.nih.gov/nuccore/NC_002780?from=15483&to=16277&report=gbwithparts	15470	17289	/	/	15483	16277	52	15.3	795	5' end of CR
Reptilia	Dogania subplana	NC_002780	17289		NC_002780	http://www.ncbi.nlm.nih.gov/nuccore/NC_002780?from=17073&to=17109&report=gbwithparts	http://www.ncbi.nlm.nih.gov/nuccore/NC_002780?from=17073&to=17109&report=gbwithparts	15470	17289	/	/	17073	17109	2	19.5	37	3' end of CR
Reptilia	Dogania subplana	NC_002780	17289		NC_002780	http://www.ncbi.nlm.nih.gov/nuccore/NC_002780?from=17061&to=17105&report=gbwithparts	http://www.ncbi.nlm.nih.gov/nuccore/NC_002780?from=17061&to=17105&report=gbwithparts	15470	17289	/	/	17061	17105	19	2.4	45	3' end of CR
Reptilia	Dogania subplana	NC_002780	17289		NC_002780	http://www.ncbi.nlm.nih.gov/nuccore/NC_002780?from=17179&to=17278&report=gbwithparts	http://www.ncbi.nlm.nih.gov/nuccore/NC_002780?from=17179&to=17278&report=gbwithparts	15470	17289	/	/	17179	17278	5	20	100	3' end of CR
Reptilia	Caiman crocodilus	NC_002744	17900		NC_002744	http://www.ncbi.nlm.nih.gov/nuccore/NC_002744?from=2243&to=2276&report=gbwithparts	http://www.ncbi.nlm.nih.gov/nuccore/NC_002744?from=2243&to=2276&report=gbwithparts	15909	17900	/	/	2243	2276	18	1.9	34	16S
Reptilia	Caiman crocodilus	NC_002744	17900		NC_002744	http://www.ncbi.nlm.nih.gov/nuccore/NC_002744?from=16561&to=16633&report=gbwithparts	http://www.ncbi.nlm.nih.gov/nuccore/NC_002744?from=16561&to=16633&report=gbwithparts	15909	17900	/	/	16561	16633	22	3.3	73	CR
Reptilia	Caiman crocodilus	NC_002744	17900		NC_002744	http://www.ncbi.nlm.nih.gov/nuccore/NC_002744?from=16848&to=16920&report=gbwithparts	http://www.ncbi.nlm.nih.gov/nuccore/NC_002744?from=16848&to=16920&report=gbwithparts	15909	17900	/	/	16848	16920	22	3.3	73	CR
Reptilia	Caiman crocodilus	NC_002744	17900		NC_002744	http://www.ncbi.nlm.nih.gov/nuccore/NC_002744?from=16427&to=17759&report=gbwithparts	http://www.ncbi.nlm.nih.gov/nuccore/NC_002744?from=16427&to=17759&report=gbwithparts	15909	17900	/	/	16427	17759	287	4.6	1333	3' end of CR
Reptilia	Caiman crocodilus	NC_002744	17900		NC_002744	http://www.ncbi.nlm.nih.gov/nuccore/NC_002744?from=17135&to=17207&report=gbwithparts	http://www.ncbi.nlm.nih.gov/nuccore/NC_002744?from=17135&to=17207&report=gbwithparts	15909	17900	/	/	17135	17207	22	3.3	73	CR
Reptilia	Caiman crocodilus	NC_002744	17900		NC_002744	http://www.ncbi.nlm.nih.gov/nuccore/NC_002744?from=17422&to=17494&report=gbwithparts	http://www.ncbi.nlm.nih.gov/nuccore/NC_002744?from=17422&to=17494&report=gbwithparts	15909	17900	/	/	17422	17494	22	3.3	73	3' end of CR
Reptilia	Caiman crocodilus	NC_002744	17900		NC_002744	http://www.ncbi.nlm.nih.gov/nuccore/NC_002744?from=17709&to=17760&report=gbwithparts	http://www.ncbi.nlm.nih.gov/nuccore/NC_002744?from=17709&to=17760&report=gbwithparts	15909	17900	/	/	17709	17760	22	2.4	52	3' end of CR
Reptilia	Iguana iguana	NC_002793	16633		NC_002793	http://www.ncbi.nlm.nih.gov/nuccore/NC_002793?from=13639&to=13699&report=gbwithparts	http://www.ncbi.nlm.nih.gov/nuccore/NC_002793?from=13639&to=13699&report=gbwithparts	15443	16633	/	/	13639	13699	27	2.5	61	CDS-ND6
Reptilia	Iguana iguana	NC_002793	16633		NC_002793	http://www.ncbi.nlm.nih.gov/nuccore/NC_002793?from=16339&to=16377&report=gbwithparts	http://www.ncbi.nlm.nih.gov/nuccore/NC_002793?from=16339&to=16377&report=gbwithparts	15443	16633	/	/	16339	16377	12	3.3	39	3' end of CR
Reptilia	Iguana iguana	NC_002793	16633		NC_002793	http://www.ncbi.nlm.nih.gov/nuccore/NC_002793?from=16345&to=16379&report=gbwithparts	http://www.ncbi.nlm.nih.gov/nuccore/NC_002793?from=16345&to=16379&report=gbwithparts	15443	16633	/	/	16345	16379	17	1.9	35	3' end of CR
Reptilia	Alligator sinensis	NC_004448	16746		NC_004448	http://www.ncbi.nlm.nih.gov/nuccore/NC_004448?from=16280&to=16642&report=gbwithparts	http://www.ncbi.nlm.nih.gov/nuccore/NC_004448?from=16280&to=16642&report=gbwithparts	15702	16746	/	/	16280	16642	21	17	363	3' end of CR
Reptilia	Alligator sinensis	NC_004448	16746		NC_004448	http://www.ncbi.nlm.nih.gov/nuccore/NC_004448?from=16281&to=16642&report=gbwithparts	http://www.ncbi.nlm.nih.gov/nuccore/NC_004448?from=16281&to=16642&report=gbwithparts	15702	16746	/	/	16281	16642	64	5.6	362	3' end of CR
Reptilia	Alligator sinensis	NC_004448	16746		NC_004448	http://www.ncbi.nlm.nih.gov/nuccore/NC_004448?from=16281&to=16642&report=gbwithparts	http://www.ncbi.nlm.nih.gov/nuccore/NC_004448?from=16281&to=16642&report=gbwithparts	15702	16746	/	/	16281	16642	129	2.8	362	3' end of CR
Reptilia	Sceloporus occidentalis	NC_005960	17072		NC_005960	http://www.ncbi.nlm.nih.gov/nuccore/NC_005960?from=15390&to=15807&report=gbwithparts	http://www.ncbi.nlm.nih.gov/nuccore/NC_005960?from=15390&to=15807&report=gbwithparts	15384	17072	/	/	15390	15807	38	11	418	5' end of CR
Reptilia	Sceloporus occidentalis	NC_005960	17072		NC_005960	http://www.ncbi.nlm.nih.gov/nuccore/NC_005960?from=15933&to=16092&report=gbwithparts	http://www.ncbi.nlm.nih.gov/nuccore/NC_005960?from=15933&to=16092&report=gbwithparts	15384	17072	/	/	15933	16092	78	2.1	160	CR
Reptilia	Sceloporus occidentalis	NC_005960	17072		NC_005960	http://www.ncbi.nlm.nih.gov/nuccore/NC_005960?from=15963&to=16084&report=gbwithparts	http://www.ncbi.nlm.nih.gov/nuccore/NC_005960?from=15963&to=16084&report=gbwithparts	15384	17072	/	/	15963	16084	35	3.1	122	CR
Reptilia	Sceloporus occidentalis	NC_005960	17072		NC_005960	http://www.ncbi.nlm.nih.gov/nuccore/NC_005960?from=15933&to=16115&report=gbwithparts	http://www.ncbi.nlm.nih.gov/nuccore/NC_005960?from=15933&to=16115&report=gbwithparts	15384	17072	/	/	15933	16115	78	2.3	183	CR
Reptilia	Sceloporus occidentalis	NC_005960	17072		NC_005960	http://www.ncbi.nlm.nih.gov/nuccore/NC_005960?from=16756&to=16790&report=gbwithparts	http://www.ncbi.nlm.nih.gov/nuccore/NC_005960?from=16756&to=16790&report=gbwithparts	15384	17072	/	/	16756	16790	10	3.4	35	3' end of CR
Reptilia	Sceloporus occidentalis	NC_005960	17072		NC_005960	http://www.ncbi.nlm.nih.gov/nuccore/NC_005960?from=16756&to=16790&report=gbwithparts	http://www.ncbi.nlm.nih.gov/nuccore/NC_005960?from=16756&to=16790&report=gbwithparts	15384	17072	/	/	16756	16790	11	3.3	35	3' end of CR
Reptilia	Shinisaurus crocodilurus	NC_005959	16583		NC_005959	http://www.ncbi.nlm.nih.gov/nuccore/NC_005959?from=9&to=187&report=gbwithparts	http://www.ncbi.nlm.nih.gov/nuccore/NC_005959?from=9&to=187&report=gbwithparts	1	500join	15891	16583join	9	187	6	27.8	179	3' end of CR
Reptilia	Shinisaurus crocodilurus	NC_005959	16583		NC_005959	http://www.ncbi.nlm.nih.gov/nuccore/NC_005959?from=2&to=235&report=gbwithparts	http://www.ncbi.nlm.nih.gov/nuccore/NC_005959?from=2&to=235&report=gbwithparts	1	500join	15891	16583join	2	235	28	8.2	234	3' end of CR
Reptilia	Shinisaurus crocodilurus	NC_005959	16583		NC_005959	http://www.ncbi.nlm.nih.gov/nuccore/NC_005959?from=132&to=242&report=gbwithparts	http://www.ncbi.nlm.nih.gov/nuccore/NC_005959?from=132&to=242&report=gbwithparts	1	500join	15891	16583join	132	242	6	17.8	111	3' end of CR
Reptilia	Shinisaurus crocodilurus	NC_005959	16583		NC_005959	http://www.ncbi.nlm.nih.gov/nuccore/NC_005959?from=15913&to=16583&report=gbwithparts	http://www.ncbi.nlm.nih.gov/nuccore/NC_005959?from=15913&to=16583&report=gbwithparts	1	500join	15891	16583join	15913	16583	141	4.8	671	5' end of CR
Reptilia	Shinisaurus crocodilurus	NC_005959	16583		NC_005959	http://www.ncbi.nlm.nih.gov/nuccore/NC_005959?from=15913&to=16583&report=gbwithparts	http://www.ncbi.nlm.nih.gov/nuccore/NC_005959?from=15913&to=16583&report=gbwithparts	1	500join	15891	16583join	15913	16583	280	2.4	671	5' end of CR
Reptilia	Rena humilis	NC_005961	16218		NC_005961	http://www.ncbi.nlm.nih.gov/nuccore/NC_005961?from=4414&to=4450&report=gbwithparts	http://www.ncbi.nlm.nih.gov/nuccore/NC_005961?from=4414&to=4450&report=gbwithparts	15187	16218	/	/	4414	4450	17	2.1	37	CDS-ND2
Reptilia	Rena humilis	NC_005961	16218		NC_005961	http://www.ncbi.nlm.nih.gov/nuccore/NC_005961?from=15951&to=15988&report=gbwithparts	http://www.ncbi.nlm.nih.gov/nuccore/NC_005961?from=15951&to=15988&report=gbwithparts	15187	16218	/	/	15951	15988	19	2	38	3' end of CR
Reptilia	Rena humilis	NC_005961	16218		NC_005961	http://www.ncbi.nlm.nih.gov/nuccore/NC_005961?from=15950&to=15988&report=gbwithparts	http://www.ncbi.nlm.nih.gov/nuccore/NC_005961?from=15950&to=15988&report=gbwithparts	15187	16218	/	/	15950	15988	20	2	39	3' end of CR
Reptilia	Smaug warreni	NC_005962	17184		NC_005962	http://www.ncbi.nlm.nih.gov/nuccore/NC_005962?from=15133&to=15659&report=gbwithparts	http://www.ncbi.nlm.nih.gov/nuccore/NC_005962?from=15133&to=15659&report=gbwithparts	15597	17184	/	/	15133	15659	270	1.9	527	5' end of CR
Reptilia	Smaug warreni	NC_005962	17184		NC_005962	http://www.ncbi.nlm.nih.gov/nuccore/NC_005962?from=16424&to=16473&report=gbwithparts	http://www.ncbi.nlm.nih.gov/nuccore/NC_005962?from=16424&to=16473&report=gbwithparts	15597	17184	/	/	16424	16473	10	5	50	CR
Reptilia	Smaug warreni	NC_005962	17184		NC_005962	http://www.ncbi.nlm.nih.gov/nuccore/NC_005962?from=16532&to=16744&report=gbwithparts	http://www.ncbi.nlm.nih.gov/nuccore/NC_005962?from=16532&to=16744&report=gbwithparts	15597	17184	/	/	16532	16744	4	51.8	213	3' end of CR
Reptilia	Smaug warreni	NC_005962	17184		NC_005962	http://www.ncbi.nlm.nih.gov/nuccore/NC_005962?from=16534&to=16815&report=gbwithparts	http://www.ncbi.nlm.nih.gov/nuccore/NC_005962?from=16534&to=16815&report=gbwithparts	15597	17184	/	/	16534	16815	79	3.5	282	3' end of CR
Reptilia	Smaug warreni	NC_005962	17184		NC_005962	http://www.ncbi.nlm.nih.gov/nuccore/NC_005962?from=16635&to=16933&report=gbwithparts	http://www.ncbi.nlm.nih.gov/nuccore/NC_005962?from=16635&to=16933&report=gbwithparts	15597	17184	/	/	16635	16933	71	4.3	299	3' end of CR
Reptilia	Smaug warreni	NC_005962	17184		NC_005962	http://www.ncbi.nlm.nih.gov/nuccore/NC_005962?from=16773&to=16815&report=gbwithparts	http://www.ncbi.nlm.nih.gov/nuccore/NC_005962?from=16773&to=16815&report=gbwithparts	15597	17184	/	/	16773	16815	4	10.8	43	3' end of CR
Reptilia	Smaug warreni	NC_005962	17184		NC_005962	http://www.ncbi.nlm.nih.gov/nuccore/NC_005962?from=16773&to=16886&report=gbwithparts	http://www.ncbi.nlm.nih.gov/nuccore/NC_005962?from=16773&to=16886&report=gbwithparts	15597	17184	/	/	16773	16886	12	9.6	114	3' end of CR
Reptilia	Smaug warreni	NC_005962	17184		NC_005962	http://www.ncbi.nlm.nih.gov/nuccore/NC_005962?from=16536&to=16886&report=gbwithparts	http://www.ncbi.nlm.nih.gov/nuccore/NC_005962?from=16536&to=16886&report=gbwithparts	15597	17184	/	/	16536	16886	79	4.4	351	3' end of CR
Reptilia	Abronia graminea	NC_005958	16016		NC_005958	http://www.ncbi.nlm.nih.gov/nuccore/NC_005958?from=1&to=33&report=gbwithparts	http://www.ncbi.nlm.nih.gov/nuccore/NC_005958?from=1&to=33&report=gbwithparts	1	66join	15430	16016join	1	33	2	16.5	33	3' end of CR
Reptilia	Abronia graminea	NC_005958	16016		NC_005958	http://www.ncbi.nlm.nih.gov/nuccore/NC_005958?from=15434&to=16016&report=gbwithparts	http://www.ncbi.nlm.nih.gov/nuccore/NC_005958?from=15434&to=16016&report=gbwithparts	1	66join	15430	16016join	15434	16016	107	5.4	583	5' end of CR
Reptilia	Chinemys reevesi	NC_006082	16576		NC_006082	http://www.ncbi.nlm.nih.gov/nuccore/NC_006082?from=16418&to=16576&report=gbwithparts	http://www.ncbi.nlm.nih.gov/nuccore/NC_006082?from=16418&to=16576&report=gbwithparts	15505	16576	/	/	16418	16576	7	23.1	159	3' end of CR
Reptilia	Chinemys reevesi	NC_006082	16576		NC_006082	http://www.ncbi.nlm.nih.gov/nuccore/NC_006082?from=16423&to=16576&report=gbwithparts	http://www.ncbi.nlm.nih.gov/nuccore/NC_006082?from=16423&to=16576&report=gbwithparts	15505	16576	/	/	16423	16576	44	3.5	154	3' end of CR
Reptilia	Pelodiscus sinensis	NC_006132	17364		NC_006132	http://www.ncbi.nlm.nih.gov/nuccore/NC_006132?from=11884&to=11922&report=gbwithparts	http://www.ncbi.nlm.nih.gov/nuccore/NC_006132?from=11884&to=11922&report=gbwithparts	15535	17364	/	/	11884	11922	18	2.1	39	CDS-ND5
Reptilia	Pelodiscus sinensis	NC_006132	17364		NC_006132	http://www.ncbi.nlm.nih.gov/nuccore/NC_006132?from=13355&to=13388&report=gbwithparts	http://www.ncbi.nlm.nih.gov/nuccore/NC_006132?from=13355&to=13388&report=gbwithparts	15535	17364	/	/	13355	13388	17	1.9	34	CDS-ND5
Reptilia	Pelodiscus sinensis	NC_006132	17364		NC_006132	http://www.ncbi.nlm.nih.gov/nuccore/NC_006132?from=15536&to=15939&report=gbwithparts	http://www.ncbi.nlm.nih.gov/nuccore/NC_006132?from=15536&to=15939&report=gbwithparts	15535	17364	/	/	15536	15939	50	8.1	404	5' end of CR
Reptilia	Pelodiscus sinensis	NC_006132	17364		NC_006132	http://www.ncbi.nlm.nih.gov/nuccore/NC_006132?from=15540&to=15930&report=gbwithparts	http://www.ncbi.nlm.nih.gov/nuccore/NC_006132?from=15540&to=15930&report=gbwithparts	15535	17364	/	/	15540	15930	149	2.6	391	5' end of CR
Reptilia	Pelodiscus sinensis	NC_006132	17364		NC_006132	http://www.ncbi.nlm.nih.gov/nuccore/NC_006132?from=16553&to=16810&report=gbwithparts	http://www.ncbi.nlm.nih.gov/nuccore/NC_006132?from=16553&to=16810&report=gbwithparts	15535	17364	/	/	16553	16810	6	43	258	CR
Reptilia	Pelodiscus sinensis	NC_006132	17364		NC_006132	http://www.ncbi.nlm.nih.gov/nuccore/NC_006132?from=16811&to=16843&report=gbwithparts	http://www.ncbi.nlm.nih.gov/nuccore/NC_006132?from=16811&to=16843&report=gbwithparts	15535	17364	/	/	16811	16843	6	5.5	33	3' end of CR
Reptilia	Pelodiscus sinensis	NC_006132	17364		NC_006132	http://www.ncbi.nlm.nih.gov/nuccore/NC_006132?from=16889&to=16929&report=gbwithparts	http://www.ncbi.nlm.nih.gov/nuccore/NC_006132?from=16889&to=16929&report=gbwithparts	15535	17364	/	/	16889	16929	6	6.8	41	3' end of CR
Reptilia	Pelodiscus sinensis	NC_006132	17364		NC_006132	http://www.ncbi.nlm.nih.gov/nuccore/NC_006132?from=17084&to=17162&report=gbwithparts	http://www.ncbi.nlm.nih.gov/nuccore/NC_006132?from=17084&to=17162&report=gbwithparts	15535	17364	/	/	17084	17162	11	7.2	79	3' end of CR
Reptilia	Pelodiscus sinensis	NC_006132	17364		NC_006132	http://www.ncbi.nlm.nih.gov/nuccore/NC_006132?from=17258&to=17320&report=gbwithparts	http://www.ncbi.nlm.nih.gov/nuccore/NC_006132?from=17258&to=17320&report=gbwithparts	15535	17364	/	/	17258	17320	9	7	63	3' end of CR
Reptilia	Diplometopon zarudnyi	NC_006283	16730		NC_006283	http://www.ncbi.nlm.nih.gov/nuccore/NC_006283?from=15283&to=15544&report=gbwithparts	http://www.ncbi.nlm.nih.gov/nuccore/NC_006283?from=15283&to=15544&report=gbwithparts	15659	15956	/	/	15283	15544	43	6.1	262	non-coding region
Reptilia	Geocalamus acutus	NC_006285	16659		NC_006285	http://www.ncbi.nlm.nih.gov/nuccore/NC_006285?from=15271&to=15562&report=gbwithparts	http://www.ncbi.nlm.nih.gov/nuccore/NC_006285?from=15271&to=15562&report=gbwithparts	15644	16659	/	/	15271	15562	35	8.3	292	non-coding region
Reptilia	Rhineura floridana	NC_006282	16988		NC_006282	http://www.ncbi.nlm.nih.gov/nuccore/NC_006282?from=1544&to=1584&report=gbwithparts	http://www.ncbi.nlm.nih.gov/nuccore/NC_006282?from=1544&to=1584&report=gbwithparts	15468	16988	/	/	1544	1584	21	2	41	16S
Reptilia	Rhineura floridana	NC_006282	16988		NC_006282	http://www.ncbi.nlm.nih.gov/nuccore/NC_006282?from=2963&to=2999&report=gbwithparts	http://www.ncbi.nlm.nih.gov/nuccore/NC_006282?from=2963&to=2999&report=gbwithparts	15468	16988	/	/	2963	2999	12	3.1	37	CDS-ND1
Reptilia	Rhineura floridana	NC_006282	16988		NC_006282	http://www.ncbi.nlm.nih.gov/nuccore/NC_006282?from=15577&to=15855&report=gbwithparts	http://www.ncbi.nlm.nih.gov/nuccore/NC_006282?from=15577&to=15855&report=gbwithparts	15468	16988	/	/	15577	15855	38	7.4	279	5' end of CR
Reptilia	Rhineura floridana	NC_006282	16988		NC_006282	http://www.ncbi.nlm.nih.gov/nuccore/NC_006282?from=15577&to=15883&report=gbwithparts	http://www.ncbi.nlm.nih.gov/nuccore/NC_006282?from=15577&to=15883&report=gbwithparts	15468	16988	/	/	15577	15883	76	4	307	5' end of CR
Reptilia	Amphisbaena schmidti	NC_006284	17423		NC_006284	http://www.ncbi.nlm.nih.gov/nuccore/NC_006284?from=13750&to=13790&report=gbwithparts	http://www.ncbi.nlm.nih.gov/nuccore/NC_006284?from=13750&to=13790&report=gbwithparts	16200	17423	/	/	13750	13790	4	10.8	41	CDS-ND6
Reptilia	Amphisbaena schmidti	NC_006284	17423		NC_006284	http://www.ncbi.nlm.nih.gov/nuccore/NC_006284?from=13750&to=13792&report=gbwithparts	http://www.ncbi.nlm.nih.gov/nuccore/NC_006284?from=13750&to=13792&report=gbwithparts	16200	17423	/	/	13750	13792	11	3.8	43	CDS-ND6
Reptilia	Amphisbaena schmidti	NC_006284	17423		NC_006284	http://www.ncbi.nlm.nih.gov/nuccore/NC_006284?from=15540&to=16125&report=gbwithparts	http://www.ncbi.nlm.nih.gov/nuccore/NC_006284?from=15540&to=16125&report=gbwithparts	16200	17423	/	/	15540	16125	45	13	586	non-coding region
Reptilia	Amphisbaena schmidti	NC_006284	17423	http://www.ncbi.nlm.nih.gov/nuccore/NC_006284	NC_006284	http://www.ncbi.nlm.nih.gov/nuccore/NC_006284?from=16192&to=16251&report=gbwithparts	http://www.ncbi.nlm.nih.gov/nuccore/NC_006284?from=16192&to=16251&report=gbwithparts	16200	17423	/	/	16192	16251	21	2.9	60	5' end of CR
Reptilia	Amphisbaena schmidti	NC_006284	17423		NC_006284	http://www.ncbi.nlm.nih.gov/nuccore/NC_006284?from=17106&to=17423&report=gbwithparts	http://www.ncbi.nlm.nih.gov/nuccore/NC_006284?from=17106&to=17423&report=gbwithparts	16200	17423	/	/	17106	17423	85	3.8	318	3' end of CR
Reptilia	Pogona vitticeps	NC_006922	16751		NC_006922	http://www.ncbi.nlm.nih.gov/nuccore/NC_006922?from=7689&to=7728&report=gbwithparts	http://www.ncbi.nlm.nih.gov/nuccore/NC_006922?from=7689&to=7728&report=gbwithparts	13324	14120	15954	16751	7689	7728	15	2.6	40	CDS-ATP8
Reptilia	Teratoscincus keyserlingii	NC_007008	17199	http://www.ncbi.nlm.nih.gov/nuccore/NC_007008	NC_007008	http://www.ncbi.nlm.nih.gov/nuccore/NC_007008?from=15081&to=15416&report=gbwithparts	http://www.ncbi.nlm.nih.gov/nuccore/NC_007008?from=15081&to=15416&report=gbwithparts	15083	17199	/	/	15081	15416	48	7	336	5' end of CR
Reptilia	Teratoscincus keyserlingii	NC_007008	17199		NC_007008	http://www.ncbi.nlm.nih.gov/nuccore/NC_007008?from=15787&to=15902&report=gbwithparts	http://www.ncbi.nlm.nih.gov/nuccore/NC_007008?from=15787&to=15902&report=gbwithparts	15083	17199	/	/	15787	15902	60	1.9	116	5' end of CR
Reptilia	Teratoscincus keyserlingii	NC_007008	17199		NC_007008	http://www.ncbi.nlm.nih.gov/nuccore/NC_007008?from=16249&to=16318&report=gbwithparts	http://www.ncbi.nlm.nih.gov/nuccore/NC_007008?from=16249&to=16318&report=gbwithparts	15083	17199	/	/	16249	16318	8	9.1	70	CR
Reptilia	Teratoscincus keyserlingii	NC_007008	17199		NC_007008	http://www.ncbi.nlm.nih.gov/nuccore/NC_007008?from=16249&to=16342&report=gbwithparts	http://www.ncbi.nlm.nih.gov/nuccore/NC_007008?from=16249&to=16342&report=gbwithparts	15083	17199	/	/	16249	16342	15	6.2	94	CR
Reptilia	Teratoscincus keyserlingii	NC_007008	17199		NC_007008	http://www.ncbi.nlm.nih.gov/nuccore/NC_007008?from=16617&to=16651&report=gbwithparts	http://www.ncbi.nlm.nih.gov/nuccore/NC_007008?from=16617&to=16651&report=gbwithparts	15083	17199	/	/	16617	16651	12	2.9	35	3' end of CR
Reptilia	Teratoscincus keyserlingii	NC_007008	17199		NC_007008	http://www.ncbi.nlm.nih.gov/nuccore/NC_007008?from=16555&to=16835&report=gbwithparts	http://www.ncbi.nlm.nih.gov/nuccore/NC_007008?from=16555&to=16835&report=gbwithparts	15083	17199	/	/	16555	16835	78	3.8	281	3' end of CR
Reptilia	Teratoscincus keyserlingii	NC_007008	17199		NC_007008	http://www.ncbi.nlm.nih.gov/nuccore/NC_007008?from=16695&to=16729&report=gbwithparts	http://www.ncbi.nlm.nih.gov/nuccore/NC_007008?from=16695&to=16729&report=gbwithparts	15083	17199	/	/	16695	16729	12	2.9	35	3' end of CR
Reptilia	Teratoscincus keyserlingii	NC_007008	17199		NC_007008	http://www.ncbi.nlm.nih.gov/nuccore/NC_007008?from=16700&to=16835&report=gbwithparts	http://www.ncbi.nlm.nih.gov/nuccore/NC_007008?from=16700&to=16835&report=gbwithparts	15083	17199	/	/	16700	16835	70	1.9	136	3' end of CR
Reptilia	Teratoscincus keyserlingii	NC_007008	17199		NC_007008	http://www.ncbi.nlm.nih.gov/nuccore/NC_007008?from=16726&to=16953&report=gbwithparts	http://www.ncbi.nlm.nih.gov/nuccore/NC_007008?from=16726&to=16953&report=gbwithparts	15083	17199	/	/	16726	16953	118	2	228	3' end of CR
Reptilia	Teratoscincus keyserlingii	NC_007008	17199		NC_007008	http://www.ncbi.nlm.nih.gov/nuccore/NC_007008?from=16789&to=16889&report=gbwithparts	http://www.ncbi.nlm.nih.gov/nuccore/NC_007008?from=16789&to=16889&report=gbwithparts	15083	17199	/	/	16789	16889	42	2.4	101	3' end of CR
Reptilia	Teratoscincus keyserlingii	NC_007008	17199		NC_007008	http://www.ncbi.nlm.nih.gov/nuccore/NC_007008?from=16883&to=16917&report=gbwithparts	http://www.ncbi.nlm.nih.gov/nuccore/NC_007008?from=16883&to=16917&report=gbwithparts	15083	17199	/	/	16883	16917	12	2.9	35	3' end of CR
Reptilia	Teratoscincus keyserlingii	NC_007008	17199		NC_007008	http://www.ncbi.nlm.nih.gov/nuccore/NC_007008?from=16648&to=17031&report=gbwithparts	http://www.ncbi.nlm.nih.gov/nuccore/NC_007008?from=16648&to=17031&report=gbwithparts	15083	17199	/	/	16648	17031	188	2	384	3' end of CR
Reptilia	Teratoscincus keyserlingii	NC_007008	17199		NC_007008	http://www.ncbi.nlm.nih.gov/nuccore/NC_007008?from=16961&to=16995&report=gbwithparts	http://www.ncbi.nlm.nih.gov/nuccore/NC_007008?from=16961&to=16995&report=gbwithparts	15083	17199	/	/	16961	16995	12	2.9	35	3' end of CR
Reptilia	Teratoscincus keyserlingii	NC_007008	17199		NC_007008	http://www.ncbi.nlm.nih.gov/nuccore/NC_007008?from=16840&to=17184&report=gbwithparts	http://www.ncbi.nlm.nih.gov/nuccore/NC_007008?from=16840&to=17184&report=gbwithparts	15083	17199	/	/	16840	17184	78	4.5	345	3' end of CR
Reptilia	Teratoscincus keyserlingii	NC_007008	17199		NC_007008	http://www.ncbi.nlm.nih.gov/nuccore/NC_007008?from=17039&to=17073&report=gbwithparts	http://www.ncbi.nlm.nih.gov/nuccore/NC_007008?from=17039&to=17073&report=gbwithparts	15083	17199	/	/	17039	17073	12	2.9	35	3' end of CR
Reptilia	Teratoscincus keyserlingii	NC_007008	17199		NC_007008	http://www.ncbi.nlm.nih.gov/nuccore/NC_007008?from=17117&to=17151&report=gbwithparts	http://www.ncbi.nlm.nih.gov/nuccore/NC_007008?from=17117&to=17151&report=gbwithparts	15083	17199	/	/	17117	17151	12	2.9	35	3' end of CR
Reptilia	Teratoscincus keyserlingii	NC_007008	17199		NC_007008	http://www.ncbi.nlm.nih.gov/nuccore/NC_007008?from=16574&to=17117&report=gbwithparts	http://www.ncbi.nlm.nih.gov/nuccore/NC_007008?from=16574&to=17117&report=gbwithparts	15083	17199	/	/	16574	17117	266	2	544	3' end of CR
Reptilia	Boa constrictor	NC_007398	18905	http://www.ncbi.nlm.nih.gov/nuccore/NC_007398	NC_007398	http://www.ncbi.nlm.nih.gov/nuccore/NC_007398?from=4423&to=5386&report=gbwithparts	http://www.ncbi.nlm.nih.gov/nuccore/NC_007398?from=4423&to=5386&report=gbwithparts	3628	5381	17028	18905	4423	5386	98	9.8	964	3' end of CR
Reptilia	Boa constrictor	NC_007398	18905		NC_007398	http://www.ncbi.nlm.nih.gov/nuccore/NC_007398?from=11676&to=11710&report=gbwithparts	http://www.ncbi.nlm.nih.gov/nuccore/NC_007398?from=11676&to=11710&report=gbwithparts	3628	5381	17028	18905	11676	11710	18	1.9	35	CDS-ND4L
Reptilia	Boa constrictor	NC_007398	18905		NC_007398	http://www.ncbi.nlm.nih.gov/nuccore/NC_007398?from=15241&to=15297&report=gbwithparts	http://www.ncbi.nlm.nih.gov/nuccore/NC_007398?from=15241&to=15297&report=gbwithparts	3628	5381	17028	18905	15241	15297	24	2.3	57	CDS-ND6
Reptilia	Boa constrictor	NC_007398	18905		NC_007398	http://www.ncbi.nlm.nih.gov/nuccore/NC_007398?from=17840&to=18904&report=gbwithparts	http://www.ncbi.nlm.nih.gov/nuccore/NC_007398?from=17840&to=18904&report=gbwithparts	3628	5381	17028	18905	17840	18904	98	10.9	1065	3' end of CR
Reptilia	Xenopeltis unicolor	NC_007402	18872	http://www.ncbi.nlm.nih.gov/nuccore/NC_007402	NC_007402	http://www.ncbi.nlm.nih.gov/nuccore/NC_007402?from=4549&to=5515&report=gbwithparts	http://www.ncbi.nlm.nih.gov/nuccore/NC_007402?from=4549&to=5515&report=gbwithparts	3648	5513	17167	18872	4549	5515	97	10	967	3' end of CR
Reptilia	Xenopeltis unicolor	NC_007402	18872		NC_007402	http://www.ncbi.nlm.nih.gov/nuccore/NC_007402?from=18089&to=18868&report=gbwithparts	http://www.ncbi.nlm.nih.gov/nuccore/NC_007402?from=18089&to=18868&report=gbwithparts	3648	5513	17167	18872	18089	18868	97	8	780	3' end of CR
Reptilia	Gekko gecko	NC_007627	16435		NC_007627	http://www.ncbi.nlm.nih.gov/nuccore/NC_007627?from=15425&to=15543&report=gbwithparts	http://www.ncbi.nlm.nih.gov/nuccore/NC_007627?from=15425&to=15543&report=gbwithparts	15422	16435	注5’	/	15425	15543	36	3.2	119	5' end of CR
Reptilia	Gekko gecko	NC_007627	16435		NC_007627	http://www.ncbi.nlm.nih.gov/nuccore/NC_007627?from=15461&to=15582&report=gbwithparts	http://www.ncbi.nlm.nih.gov/nuccore/NC_007627?from=15461&to=15582&report=gbwithparts	15422	16435	注5’	/	15461	15582	39	3.2	122	5' end of CR
Reptilia	Gekko gecko	NC_007627	16435		NC_007627	http://www.ncbi.nlm.nih.gov/nuccore/NC_007627?from=15422&to=15593&report=gbwithparts	http://www.ncbi.nlm.nih.gov/nuccore/NC_007627?from=15422&to=15593&report=gbwithparts	15422	16435	注5’	/	15422	15593	75	2.3	172	5' end of CR
Reptilia	Psammobates pardalis	NC_007694	19403		NC_007694	http://www.ncbi.nlm.nih.gov/nuccore/NC_007694?from=19364&to=19403&report=gbwithparts	http://www.ncbi.nlm.nih.gov/nuccore/NC_007694?from=19364&to=19403&report=gbwithparts	15519	19403	/	/	19364	19403	2	20	40	3' end of CR
Reptilia	Indotestudo elongata	NC_007695	16788		NC_007695	http://www.ncbi.nlm.nih.gov/nuccore/NC_007695?from=16139&to=16163&report=gbwithparts	http://www.ncbi.nlm.nih.gov/nuccore/NC_007695?from=16139&to=16163&report=gbwithparts	15499	16788	/	/	16139	16163	11	2.3	25	CR
Reptilia	Indotestudo elongata	NC_007695	16788		NC_007695	http://www.ncbi.nlm.nih.gov/nuccore/NC_007695?from=16160&to=16209&report=gbwithparts	http://www.ncbi.nlm.nih.gov/nuccore/NC_007695?from=16160&to=16209&report=gbwithparts	15499	16788	/	/	16160	16209	6	8.3	50	CR
Reptilia	Testudo graeca	NC_007692	19278		NC_007692	http://www.ncbi.nlm.nih.gov/nuccore/NC_007692?from=16171&to=16280&report=gbwithparts	http://www.ncbi.nlm.nih.gov/nuccore/NC_007692?from=16171&to=16280&report=gbwithparts	15508	19278	/	/	16171	16280	6	18.3	110	CR
Reptilia	Testudo graeca	NC_007692	19278		NC_007692	http://www.ncbi.nlm.nih.gov/nuccore/NC_007692?from=16496&to=19036&report=gbwithparts	http://www.ncbi.nlm.nih.gov/nuccore/NC_007692?from=16496&to=19036&report=gbwithparts	15508	19278	/	/	16496	19036	128	19.9	2541	3' end of CR
Reptilia	Testudo horsfieldii	NC_007697	17093		NC_007697	http://www.ncbi.nlm.nih.gov/nuccore/NC_007697?from=16171&to=16274&report=gbwithparts	http://www.ncbi.nlm.nih.gov/nuccore/NC_007697?from=16171&to=16274&report=gbwithparts	15512	17093	/	/	16171	16274	6	17.3	104	CR
Reptilia	Testudo horsfieldii	NC_007697	17093		NC_007697	http://www.ncbi.nlm.nih.gov/nuccore/NC_007697?from=16564&to=16693&report=gbwithparts	http://www.ncbi.nlm.nih.gov/nuccore/NC_007697?from=16564&to=16693&report=gbwithparts	15512	17093	/	/	16564	16693	29	4.6	130	3' end of CR
Reptilia	Testudo horsfieldii	NC_007697	17093		NC_007697	http://www.ncbi.nlm.nih.gov/nuccore/NC_007697?from=16554&to=16718&report=gbwithparts	http://www.ncbi.nlm.nih.gov/nuccore/NC_007697?from=16554&to=16718&report=gbwithparts	15512	17093	/	/	16554	16718	84	2	165	3' end of CR
Reptilia	Testudo kleinmanni	NC_007699	17670		NC_007699	http://www.ncbi.nlm.nih.gov/nuccore/NC_007699?from=16431&to=17457&report=gbwithparts	http://www.ncbi.nlm.nih.gov/nuccore/NC_007699?from=16431&to=17457&report=gbwithparts	15520	17670	/	/	16431	17457	130	7.9	1027	3' end of CR
Reptilia	Testudo marginata	NC_007698	19438		NC_007698	http://www.ncbi.nlm.nih.gov/nuccore/NC_007698?from=1128&to=1158&report=gbwithparts	http://www.ncbi.nlm.nih.gov/nuccore/NC_007698?from=1128&to=1158&report=gbwithparts	15496	19438	/	/	1128	1158	16	2	31	16S
Reptilia	Testudo marginata	NC_007698	19438		NC_007698	http://www.ncbi.nlm.nih.gov/nuccore/NC_007698?from=16416&to=17299&report=gbwithparts	http://www.ncbi.nlm.nih.gov/nuccore/NC_007698?from=16416&to=17299&report=gbwithparts	15496	19438	/	/	16416	17299	127	7	884	CR
Reptilia	Testudo marginata	NC_007698	19438		NC_007698	http://www.ncbi.nlm.nih.gov/nuccore/NC_007698?from=18584&to=19213&report=gbwithparts	http://www.ncbi.nlm.nih.gov/nuccore/NC_007698?from=18584&to=19213&report=gbwithparts	15496	19438	/	/	18584	19213	127	5	630	3' end of CR
Reptilia	Indotestudo forstenii	NC_007696	16952		NC_007696	http://www.ncbi.nlm.nih.gov/nuccore/NC_007696?from=16147&to=16375&report=gbwithparts	http://www.ncbi.nlm.nih.gov/nuccore/NC_007696?from=16147&to=16375&report=gbwithparts	15502	16952	/	/	16147	16375	7	37.3	229	CR
Reptilia	Indotestudo forstenii	NC_007696	16952		NC_007696	http://www.ncbi.nlm.nih.gov/nuccore/NC_007696?from=16154&to=16380&report=gbwithparts	http://www.ncbi.nlm.nih.gov/nuccore/NC_007696?from=16154&to=16380&report=gbwithparts	15502	16952	/	/	16154	16380	11	19	227	CR
Reptilia	Manouria emys	NC_007693	16455		NC_007693	http://www.ncbi.nlm.nih.gov/nuccore/NC_007693?from=16421&to=16455&report=gbwithparts	http://www.ncbi.nlm.nih.gov/nuccore/NC_007693?from=16421&to=16455&report=gbwithparts	15508	16455	/	/	16421	16455	11	3.1	35	3' end of CR
Reptilia	Malacochersus tornieri	NC_007700	19202		NC_007700	http://www.ncbi.nlm.nih.gov/nuccore/NC_007700?from=646&to=751&report=gbwithparts	http://www.ncbi.nlm.nih.gov/nuccore/NC_007700?from=646&to=751&report=gbwithparts	17520	19202	/	/	646	751	21	5	106	non-coding region
Reptilia	Platysternon megacephalum	NC_007970	19043		NC_007970	http://www.ncbi.nlm.nih.gov/nuccore/NC_007970?from=18896&to=19043&report=gbwithparts	http://www.ncbi.nlm.nih.gov/nuccore/NC_007970?from=18896&to=19043&report=gbwithparts	6599	7737	/	/	18896	19043	17	8.6	148	non-coding region
Reptilia	Crocodylus niloticus	NC_008142	16830		NC_008142	http://www.ncbi.nlm.nih.gov/nuccore/NC_008142?from=16316&to=16367&report=gbwithparts	http://www.ncbi.nlm.nih.gov/nuccore/NC_008142?from=16316&to=16367&report=gbwithparts	15726	16830	/	/	16316	16367	1	52	52	CR
Reptilia	Crocodylus niloticus	NC_008142	16830		NC_008142	http://www.ncbi.nlm.nih.gov/nuccore/NC_008142?from=16316&to=16367&report=gbwithparts	http://www.ncbi.nlm.nih.gov/nuccore/NC_008142?from=16316&to=16367&report=gbwithparts	15726	16830	/	/	16316	16367	22	2.4	52	CR
Reptilia	Crocodylus niloticus	NC_008142	16830		NC_008142	http://www.ncbi.nlm.nih.gov/nuccore/NC_008142?from=16316&to=16367&report=gbwithparts	http://www.ncbi.nlm.nih.gov/nuccore/NC_008142?from=16316&to=16367&report=gbwithparts	15726	16830	/	/	16316	16367	19	2.6	52	CR
Reptilia	Crocodylus niloticus	NC_008142	16830		NC_008142	http://www.ncbi.nlm.nih.gov/nuccore/NC_008142?from=16458&to=16497&report=gbwithparts	http://www.ncbi.nlm.nih.gov/nuccore/NC_008142?from=16458&to=16497&report=gbwithparts	15726	16830	/	/	16458	16497	10	4.1	40	3' end of CR
Reptilia	Crocodylus niloticus	NC_008142	16830		NC_008142	http://www.ncbi.nlm.nih.gov/nuccore/NC_008142?from=16458&to=16497&report=gbwithparts	http://www.ncbi.nlm.nih.gov/nuccore/NC_008142?from=16458&to=16497&report=gbwithparts	15726	16830	/	/	16458	16497	19	2.1	40	3' end of CR
Reptilia	Crocodylus niloticus	NC_008142	16830		NC_008142	http://www.ncbi.nlm.nih.gov/nuccore/NC_008142?from=16418&to=16618&report=gbwithparts	http://www.ncbi.nlm.nih.gov/nuccore/NC_008142?from=16418&to=16618&report=gbwithparts	15726	16830	/	/	16418	16618	72	2.8	201	3' end of CR
Reptilia	Crocodylus niloticus	NC_008142	16830		NC_008142	http://www.ncbi.nlm.nih.gov/nuccore/NC_008142?from=16519&to=16552&report=gbwithparts	http://www.ncbi.nlm.nih.gov/nuccore/NC_008142?from=16519&to=16552&report=gbwithparts	15726	16830	/	/	16519	16552	10	3.5	34	3' end of CR
Reptilia	Crocodylus niloticus	NC_008142	16830		NC_008142	http://www.ncbi.nlm.nih.gov/nuccore/NC_008142?from=16537&to=16745&report=gbwithparts	http://www.ncbi.nlm.nih.gov/nuccore/NC_008142?from=16537&to=16745&report=gbwithparts	15726	16830	/	/	16537	16745	51	4.1	209	3' end of CR
Reptilia	Crocodylus porosus	NC_008143	16916		NC_008143	http://www.ncbi.nlm.nih.gov/nuccore/NC_008143?from=16323&to=16378&report=gbwithparts	http://www.ncbi.nlm.nih.gov/nuccore/NC_008143?from=16323&to=16378&report=gbwithparts	15736	16916	/	/	16323	16378	1	56	56	CR
Reptilia	Crocodylus porosus	NC_008143	16916		NC_008143	http://www.ncbi.nlm.nih.gov/nuccore/NC_008143?from=16391&to=16434&report=gbwithparts	http://www.ncbi.nlm.nih.gov/nuccore/NC_008143?from=16391&to=16434&report=gbwithparts	15736	16916	/	/	16391	16434	10	4.2	44	CR
Reptilia	Crocodylus porosus	NC_008143	16916		NC_008143	http://www.ncbi.nlm.nih.gov/nuccore/NC_008143?from=16384&to=16826&report=gbwithparts	http://www.ncbi.nlm.nih.gov/nuccore/NC_008143?from=16384&to=16826&report=gbwithparts	15736	16916	/	/	16384	16826	61	7.2	443	3' end of CR
Reptilia	Gavialis gangeticus	NC_008241	17185		NC_008241	http://www.ncbi.nlm.nih.gov/nuccore/NC_008241?from=16241&to=16956&report=gbwithparts	http://www.ncbi.nlm.nih.gov/nuccore/NC_008241?from=16241&to=16956&report=gbwithparts	15678	17185	/	/	16241	16956	28	23.4	716	3' end of CR
Reptilia	Gavialis gangeticus	NC_008241	17185		NC_008241	http://www.ncbi.nlm.nih.gov/nuccore/NC_008241?from=16241&to=16387&report=gbwithparts	http://www.ncbi.nlm.nih.gov/nuccore/NC_008241?from=16241&to=16387&report=gbwithparts	15678	17185	/	/	16241	16387	53	2.7	147	CR
Reptilia	Gavialis gangeticus	NC_008241	17185		NC_008241	http://www.ncbi.nlm.nih.gov/nuccore/NC_008241?from=16320&to=17023&report=gbwithparts	http://www.ncbi.nlm.nih.gov/nuccore/NC_008241?from=16320&to=17023&report=gbwithparts	15678	17185	/	/	16320	17023	95	7.4	704	3' end of CR
Reptilia	Gavialis gangeticus	NC_008241	17185		NC_008241	http://www.ncbi.nlm.nih.gov/nuccore/NC_008241?from=16735&to=17106&report=gbwithparts	http://www.ncbi.nlm.nih.gov/nuccore/NC_008241?from=16735&to=17106&report=gbwithparts	15678	17185	/	/	16735	17106	162	2.3	372	3' end of CR
Reptilia	Gavialis gangeticus	NC_008241	17185		NC_008241	http://www.ncbi.nlm.nih.gov/nuccore/NC_008241?from=16950&to=17058&report=gbwithparts	http://www.ncbi.nlm.nih.gov/nuccore/NC_008241?from=16950&to=17058&report=gbwithparts	15678	17185	/	/	16950	17058	34	3.2	109	3' end of CR
Reptilia	Gavialis gangeticus	NC_008241	17185		NC_008241	http://www.ncbi.nlm.nih.gov/nuccore/NC_008241?from=16925&to=17105&report=gbwithparts	http://www.ncbi.nlm.nih.gov/nuccore/NC_008241?from=16925&to=17105&report=gbwithparts	15678	17185	/	/	16925	17105	67	2.7	181	3' end of CR
Reptilia	Lacerta viridis viridis	NC_008328	17156		NC_008328	http://www.ncbi.nlm.nih.gov/nuccore/NC_008328?from=15405&to=15697&report=gbwithparts	http://www.ncbi.nlm.nih.gov/nuccore/NC_008328?from=15405&to=15697&report=gbwithparts	15405	17156	/	/	15405	15697	35	8.4	293	5' end of CR
Reptilia	Lacerta viridis viridis	NC_008328	17156		NC_008328	http://www.ncbi.nlm.nih.gov/nuccore/NC_008328?from=16518&to=16568&report=gbwithparts	http://www.ncbi.nlm.nih.gov/nuccore/NC_008328?from=16518&to=16568&report=gbwithparts	15405	17156	/	/	16518	16568	11	4.7	51	CR
Reptilia	Coleonyx variegatus	NC_008774	17110		NC_008774	http://www.ncbi.nlm.nih.gov/nuccore/NC_008774?from=15384&to=15922&report=gbwithparts	http://www.ncbi.nlm.nih.gov/nuccore/NC_008774?from=15384&to=15922&report=gbwithparts	15384	17110	/	/	15384	15922	117	4.6	539	5' end of CR
Reptilia	Varanus niloticus	NC_008778	18511		NC_008778	http://www.ncbi.nlm.nih.gov/nuccore/NC_008778?from=9857&to=10431&report=gbwithparts	http://www.ncbi.nlm.nih.gov/nuccore/NC_008778?from=9857&to=10431&report=gbwithparts	15357	16010	16741	18511	9857	10431	90	6.4	575	non-coding region
Reptilia	Varanus niloticus	NC_008778	18511		NC_008778	http://www.ncbi.nlm.nih.gov/nuccore/NC_008778?from=17414&to=18511&report=gbwithparts	http://www.ncbi.nlm.nih.gov/nuccore/NC_008778?from=17414&to=18511&report=gbwithparts	15357	16010	16741	18511	17414	18511	136	8.1	1098	3' end of CR
Reptilia	Takydromus tachydromoides	NC_008773	18245		NC_008773	http://www.ncbi.nlm.nih.gov/nuccore/NC_008773?from=1&to=541&report=gbwithparts	http://www.ncbi.nlm.nih.gov/nuccore/NC_008773?from=1&to=541&report=gbwithparts	1	2332	注：位于5'	/	1	541	65	8.2	541	5' end of CR
Reptilia	Takydromus tachydromoides	NC_008773	18245		NC_008773	http://www.ncbi.nlm.nih.gov/nuccore/NC_008773?from=933&to=1090&report=gbwithparts	http://www.ncbi.nlm.nih.gov/nuccore/NC_008773?from=933&to=1090&report=gbwithparts	1	2332	注：位于5'	/	933	1090	81	2	158	CR
Reptilia	Takydromus tachydromoides	NC_008773	18245		NC_008773	http://www.ncbi.nlm.nih.gov/nuccore/NC_008773?from=17724&to=18245&report=gbwithparts	http://www.ncbi.nlm.nih.gov/nuccore/NC_008773?from=17724&to=18245&report=gbwithparts	1	2332	注：位于5'	/	17724	18245	65	8	522	CR
Reptilia	Lepidophyma flavimaculatum	NC_008775	16158		NC_008775	http://www.ncbi.nlm.nih.gov/nuccore/NC_008775?from=16052&to=16129&report=gbwithparts	http://www.ncbi.nlm.nih.gov/nuccore/NC_008775?from=16052&to=16129&report=gbwithparts	15338	16158	/	/	16052	16129	22	3.5	78	3' end of CR
Reptilia	Gekko vittatus	NC_008772	16946		NC_008772	http://www.ncbi.nlm.nih.gov/nuccore/NC_008772?from=7&to=120&report=gbwithparts	http://www.ncbi.nlm.nih.gov/nuccore/NC_008772?from=7&to=120&report=gbwithparts	1	1208	注：位于5'	/	7	120	35	3.1	114	CR
Reptilia	Gekko vittatus	NC_008772	16946		NC_008772	http://www.ncbi.nlm.nih.gov/nuccore/NC_008772?from=1&to=189&report=gbwithparts	http://www.ncbi.nlm.nih.gov/nuccore/NC_008772?from=1&to=189&report=gbwithparts	1	1208	注：位于5'	/	1	189	74	2.6	189	CR
Reptilia	Gekko vittatus	NC_008772	16946		NC_008772	http://www.ncbi.nlm.nih.gov/nuccore/NC_008772?from=856&to=919&report=gbwithparts	http://www.ncbi.nlm.nih.gov/nuccore/NC_008772?from=856&to=919&report=gbwithparts	1	1208	注：位于5'	/	856	919	27	2.3	64	CR
Reptilia	Gekko vittatus	NC_008772	16946		NC_008772	http://www.ncbi.nlm.nih.gov/nuccore/NC_008772?from=1134&to=1194&report=gbwithparts	http://www.ncbi.nlm.nih.gov/nuccore/NC_008772?from=1134&to=1194&report=gbwithparts	1	1208	注：位于5'	/	1134	1194	11	5.6	61	CR
Reptilia	Gekko vittatus	NC_008772	16946		NC_008772	http://www.ncbi.nlm.nih.gov/nuccore/NC_008772?from=16622&to=16946&report=gbwithparts	http://www.ncbi.nlm.nih.gov/nuccore/NC_008772?from=16622&to=16946&report=gbwithparts	1	1208	注：位于5'	/	16622	16946	75	4.3	325	CR
Reptilia	Heloderma suspectum	NC_008776	16846		NC_008776	http://www.ncbi.nlm.nih.gov/nuccore/NC_008776?from=15361&to=15724&report=gbwithparts	http://www.ncbi.nlm.nih.gov/nuccore/NC_008776?from=15361&to=15724&report=gbwithparts	15361	16846	/	/	15361	15724	60	6.1	364	5' end of CR
Reptilia	Heloderma suspectum	NC_008776	16846		NC_008776	http://www.ncbi.nlm.nih.gov/nuccore/NC_008776?from=16445&to=16657&report=gbwithparts	http://www.ncbi.nlm.nih.gov/nuccore/NC_008776?from=16445&to=16657&report=gbwithparts	15361	16846	/	/	16445	16657	45	4.7	213	3' end of CR
Reptilia	Furcifer oustaleti	NC_008777	18021		NC_008777	http://www.ncbi.nlm.nih.gov/nuccore/NC_008777?from=15209&to=16107&report=gbwithparts	http://www.ncbi.nlm.nih.gov/nuccore/NC_008777?from=15209&to=16107&report=gbwithparts	15171	17800	/	/	15209	16107	42	21.5	899	5' end of CR
Reptilia	Furcifer oustaleti	NC_008777	18021	http://www.ncbi.nlm.nih.gov/nuccore/NC_008777	NC_008777	http://www.ncbi.nlm.nih.gov/nuccore/NC_008777?from=17864&to=17894&report=gbwithparts	http://www.ncbi.nlm.nih.gov/nuccore/NC_008777?from=17864&to=17894&report=gbwithparts	15171	17800	/	/	17864	17894	10	3.1	31	3' end of CR
Reptilia	Furcifer oustaleti	NC_008777	18021	http://www.ncbi.nlm.nih.gov/nuccore/NC_008777	NC_008777	http://www.ncbi.nlm.nih.gov/nuccore/NC_008777?from=17992&to=18021&report=gbwithparts	http://www.ncbi.nlm.nih.gov/nuccore/NC_008777?from=17992&to=18021&report=gbwithparts	15171	17800	/	/	17992	18021	2	15	30	3' end of CR
Reptilia	Crocodylus siamensis	NC_008795	16836		NC_008795	http://www.ncbi.nlm.nih.gov/nuccore/NC_008795?from=16320&to=16359&report=gbwithparts	http://www.ncbi.nlm.nih.gov/nuccore/NC_008795?from=16320&to=16359&report=gbwithparts	15729	16836	/	/	16320	16359	13	3.1	40	CR
Reptilia	Crocodylus siamensis	NC_008795	16836		NC_008795	http://www.ncbi.nlm.nih.gov/nuccore/NC_008795?from=16318&to=16344&report=gbwithparts	http://www.ncbi.nlm.nih.gov/nuccore/NC_008795?from=16318&to=16344&report=gbwithparts	15729	16836	/	/	16318	16344	1	27	27	CR
Reptilia	Crocodylus siamensis	NC_008795	16836		NC_008795	http://www.ncbi.nlm.nih.gov/nuccore/NC_008795?from=16377&to=16414&report=gbwithparts	http://www.ncbi.nlm.nih.gov/nuccore/NC_008795?from=16377&to=16414&report=gbwithparts	15729	16836	/	/	16377	16414	10	3.8	38	CR
Reptilia	Crocodylus siamensis	NC_008795	16836		NC_008795	http://www.ncbi.nlm.nih.gov/nuccore/NC_008795?from=16375&to=16413&report=gbwithparts	http://www.ncbi.nlm.nih.gov/nuccore/NC_008795?from=16375&to=16413&report=gbwithparts	15729	16836	/	/	16375	16413	19	2	39	CR
Reptilia	Crocodylus siamensis	NC_008795	16836		NC_008795	http://www.ncbi.nlm.nih.gov/nuccore/NC_008795?from=16439&to=16475&report=gbwithparts	http://www.ncbi.nlm.nih.gov/nuccore/NC_008795?from=16439&to=16475&report=gbwithparts	15729	16836	/	/	16439	16475	11	3.5	37	3' end of CR
Reptilia	Crocodylus siamensis	NC_008795	16836		NC_008795	http://www.ncbi.nlm.nih.gov/nuccore/NC_008795?from=16380&to=16746&report=gbwithparts	http://www.ncbi.nlm.nih.gov/nuccore/NC_008795?from=16380&to=16746&report=gbwithparts	15729	16836	/	/	16380	16746	61	6.1	367	3' end of CR
Reptilia	Crocodylus siamensis	NC_008795	16836		NC_008795	http://www.ncbi.nlm.nih.gov/nuccore/NC_008795?from=16500&to=16536&report=gbwithparts	http://www.ncbi.nlm.nih.gov/nuccore/NC_008795?from=16500&to=16536&report=gbwithparts	15729	16836	/	/	16500	16536	11	3.5	37	3' end of CR
Reptilia	Crocodylus siamensis	NC_008795	16836		NC_008795	http://www.ncbi.nlm.nih.gov/nuccore/NC_008795?from=16561&to=16597&report=gbwithparts	http://www.ncbi.nlm.nih.gov/nuccore/NC_008795?from=16561&to=16597&report=gbwithparts	15729	16836	/	/	16561	16597	11	3.5	37	3' end of CR
Reptilia	Macrochelys temminckii	NC_009260	16569		NC_009260	http://www.ncbi.nlm.nih.gov/nuccore/NC_009260?from=10522&to=10553&report=gbwithparts	http://www.ncbi.nlm.nih.gov/nuccore/NC_009260?from=10522&to=10553&report=gbwithparts	15507	16569	/	/	10522	10553	12	2.4	32	CDS-ND4
Reptilia	Macrochelys temminckii	NC_009260	16569		NC_009260	http://www.ncbi.nlm.nih.gov/nuccore/NC_009260?from=16518&to=16567&report=gbwithparts	http://www.ncbi.nlm.nih.gov/nuccore/NC_009260?from=16518&to=16567&report=gbwithparts	15507	16569	/	/	16518	16567	2	25	50	3' end of CR
Reptilia	Mauremys mutica	NC_009330	16609		NC_009330	http://www.ncbi.nlm.nih.gov/nuccore/NC_009330?from=16435&to=16601&report=gbwithparts	http://www.ncbi.nlm.nih.gov/nuccore/NC_009330?from=16435&to=16601&report=gbwithparts	15539	16609	/	/	16435	16601	8	20.9	167	3' end of CR
Reptilia	Cuora aurocapitata	NC_009509	16890		NC_009509	http://www.ncbi.nlm.nih.gov/nuccore/NC_009509?from=16394&to=16885&report=gbwithparts	http://www.ncbi.nlm.nih.gov/nuccore/NC_009509?from=16394&to=16885&report=gbwithparts	15512	16890	/	/	16394	16885	8	61.5	492	3' end of CR
Reptilia	Calotes versicolor	NC_009683	16670		NC_009683	http://www.ncbi.nlm.nih.gov/nuccore/NC_009683?from=978&to=1053&report=gbwithparts	http://www.ncbi.nlm.nih.gov/nuccore/NC_009683?from=978&to=1053&report=gbwithparts	15167	16670	/	/	978	1053	7	10.9	76	16S
Reptilia	Calotes versicolor	NC_009683	16670		NC_009683	http://www.ncbi.nlm.nih.gov/nuccore/NC_009683?from=15248&to=15299&report=gbwithparts	http://www.ncbi.nlm.nih.gov/nuccore/NC_009683?from=15248&to=15299&report=gbwithparts	15167	16670	/	/	15248	15299	19	2.7	52	5' end of CR
Reptilia	Calotes versicolor	NC_009683	16670		NC_009683	http://www.ncbi.nlm.nih.gov/nuccore/NC_009683?from=15282&to=15327&report=gbwithparts	http://www.ncbi.nlm.nih.gov/nuccore/NC_009683?from=15282&to=15327&report=gbwithparts	15167	16670	/	/	15282	15327	8	5.2	46	5' end of CR
Reptilia	Calotes versicolor	NC_009683	16670		NC_009683	http://www.ncbi.nlm.nih.gov/nuccore/NC_009683?from=15290&to=15328&report=gbwithparts	http://www.ncbi.nlm.nih.gov/nuccore/NC_009683?from=15290&to=15328&report=gbwithparts	15167	16670	/	/	15290	15328	19	2.1	39	5' end of CR
Reptilia	Calotes versicolor	NC_009683	16670		NC_009683	http://www.ncbi.nlm.nih.gov/nuccore/NC_009683?from=15273&to=15343&report=gbwithparts	http://www.ncbi.nlm.nih.gov/nuccore/NC_009683?from=15273&to=15343&report=gbwithparts	15167	16670	/	/	15273	15343	27	2.7	71	5' end of CR
Reptilia	Calotes versicolor	NC_009683	16670		NC_009683	http://www.ncbi.nlm.nih.gov/nuccore/NC_009683?from=15263&to=15328&report=gbwithparts	http://www.ncbi.nlm.nih.gov/nuccore/NC_009683?from=15263&to=15328&report=gbwithparts	15167	16670	/	/	15263	15328	27	2.4	66	5' end of CR
Reptilia	Calotes versicolor	NC_009683	16670		NC_009683	http://www.ncbi.nlm.nih.gov/nuccore/NC_009683?from=15971&to=16026&report=gbwithparts	http://www.ncbi.nlm.nih.gov/nuccore/NC_009683?from=15971&to=16026&report=gbwithparts	15167	16670	/	/	15971	16026	12	4.8	56	CR
Reptilia	Calotes versicolor	NC_009683	16670		NC_009683	http://www.ncbi.nlm.nih.gov/nuccore/NC_009683?from=16007&to=16346&report=gbwithparts	http://www.ncbi.nlm.nih.gov/nuccore/NC_009683?from=16007&to=16346&report=gbwithparts	15167	16670	/	/	16007	16346	66	5.1	340	3' end of CR
Reptilia	Calotes versicolor	NC_009683	16670		NC_009683	http://www.ncbi.nlm.nih.gov/nuccore/NC_009683?from=16417&to=16481&report=gbwithparts	http://www.ncbi.nlm.nih.gov/nuccore/NC_009683?from=16417&to=16481&report=gbwithparts	15167	16670	/	/	16417	16481	33	2	65	3' end of CR
Reptilia	Calotes versicolor	NC_009683	16670		NC_009683	http://www.ncbi.nlm.nih.gov/nuccore/NC_009683?from=16448&to=16617&report=gbwithparts	http://www.ncbi.nlm.nih.gov/nuccore/NC_009683?from=16448&to=16617&report=gbwithparts	15167	16670	/	/	16448	16617	41	4	170	3' end of CR
Reptilia	Calotes versicolor	NC_009683	16670		NC_009683	http://www.ncbi.nlm.nih.gov/nuccore/NC_009683?from=16448&to=16609&report=gbwithparts	http://www.ncbi.nlm.nih.gov/nuccore/NC_009683?from=16448&to=16609&report=gbwithparts	15167	16670	/	/	16448	16609	43	3.7	162	3' end of CR
Reptilia	Osteolaemus tetraspis	NC_009728	16814		NC_009728	http://www.ncbi.nlm.nih.gov/nuccore/NC_009728?from=16343&to=16393&report=gbwithparts	http://www.ncbi.nlm.nih.gov/nuccore/NC_009728?from=16343&to=16393&report=gbwithparts	15750	16814	/	/	16343	16393	1	51	51	CR
Reptilia	Osteolaemus tetraspis	NC_009728	16814		NC_009728	http://www.ncbi.nlm.nih.gov/nuccore/NC_009728?from=16413&to=16723&report=gbwithparts	http://www.ncbi.nlm.nih.gov/nuccore/NC_009728?from=16413&to=16723&report=gbwithparts	15750	16814	/	/	16413	16723	61	5.1	311	3' end of CR
Reptilia	Pantherophis slowinskii	NC_009769	17189		NC_009769	http://www.ncbi.nlm.nih.gov/nuccore/NC_009769?from=14561&to=14594&report=gbwithparts	http://www.ncbi.nlm.nih.gov/nuccore/NC_009769?from=14561&to=14594&report=gbwithparts	3593	4613	16165	17189	14561	14594	17	2	34	CDS-ND6
Reptilia	Deinagkistrodon acutus	NC_010223	17548		NC_010223	http://www.ncbi.nlm.nih.gov/nuccore/NC_010223?from=3729&to=3780&report=gbwithparts	http://www.ncbi.nlm.nih.gov/nuccore/NC_010223?from=3729&to=3780&report=gbwithparts	3607	4819	16352	17548	3729	3780	27	1.9	52	5' end of CR
Reptilia	Deinagkistrodon acutus	NC_010223	17548		NC_010223	http://www.ncbi.nlm.nih.gov/nuccore/NC_010223?from=10485&to=10509&report=gbwithparts	http://www.ncbi.nlm.nih.gov/nuccore/NC_010223?from=10485&to=10509&report=gbwithparts	3607	4819	16352	17548	10485	10509	12	2.1	25	CDS-COX3
Reptilia	Deinagkistrodon acutus	NC_010223	17548		NC_010223	http://www.ncbi.nlm.nih.gov/nuccore/NC_010223?from=16457&to=16508&report=gbwithparts	http://www.ncbi.nlm.nih.gov/nuccore/NC_010223?from=16457&to=16508&report=gbwithparts	3607	4819	16352	17548	16457	16508	27	1.9	52	5' end of CR
Reptilia	Enhydris plumbea	NC_010200	17397		NC_010200	http://www.ncbi.nlm.nih.gov/nuccore/NC_010200?from=4502&to=4556&report=gbwithparts	http://www.ncbi.nlm.nih.gov/nuccore/NC_010200?from=4502&to=4556&report=gbwithparts	3596	4714	16279	17397	4502	4556	21	2.6	55	3' end of CR
Reptilia	Enhydris plumbea	NC_010200	17397		NC_010200	http://www.ncbi.nlm.nih.gov/nuccore/NC_010200?from=17185&to=17239&report=gbwithparts	http://www.ncbi.nlm.nih.gov/nuccore/NC_010200?from=17185&to=17239&report=gbwithparts	3596	4714	16279	17397	17185	17239	21	2.6	55	3' end of CR
Reptilia	Heteronotia binoei	NC_010292	25972		NC_010292	http://www.ncbi.nlm.nih.gov/nuccore/NC_010292?from=10053&to=10266&report=gbwithparts	http://www.ncbi.nlm.nih.gov/nuccore/NC_010292?from=10053&to=10266&report=gbwithparts	10047	11843	19006	20668	10053	10266	74	2.9	214	5' end of CR
Reptilia	Heteronotia binoei	NC_010292	25972		NC_010292	http://www.ncbi.nlm.nih.gov/nuccore/NC_010292?from=10267&to=10296&report=gbwithparts	http://www.ncbi.nlm.nih.gov/nuccore/NC_010292?from=10267&to=10296&report=gbwithparts	10047	11843	19006	20668	10267	10296	14	2.1	30	5' end of CR
Reptilia	Heteronotia binoei	NC_010292	25972		NC_010292	http://www.ncbi.nlm.nih.gov/nuccore/NC_010292?from=10976&to=11024&report=gbwithparts	http://www.ncbi.nlm.nih.gov/nuccore/NC_010292?from=10976&to=11024&report=gbwithparts	10047	11843	19006	20668	10976	11024	11	4.5	49	CR
Reptilia	Heteronotia binoei	NC_010292	25972		NC_010292	http://www.ncbi.nlm.nih.gov/nuccore/NC_010292?from=10980&to=11021&report=gbwithparts	http://www.ncbi.nlm.nih.gov/nuccore/NC_010292?from=10980&to=11021&report=gbwithparts	10047	11843	19006	20668	10980	11021	5	8	42	CR
Reptilia	Heteronotia binoei	NC_010292	25972		NC_010292	http://www.ncbi.nlm.nih.gov/nuccore/NC_010292?from=11060&to=11093&report=gbwithparts	http://www.ncbi.nlm.nih.gov/nuccore/NC_010292?from=11060&to=11093&report=gbwithparts	10047	11843	19006	20668	11060	11093	12	2.8	34	CR
Reptilia	Heteronotia binoei	NC_010292	25972		NC_010292	http://www.ncbi.nlm.nih.gov/nuccore/NC_010292?from=11026&to=11389&report=gbwithparts	http://www.ncbi.nlm.nih.gov/nuccore/NC_010292?from=11026&to=11389&report=gbwithparts	10047	11843	19006	20668	11026	11389	67	5.4	364	3' end of CR
Reptilia	Heteronotia binoei	NC_010292	25972		NC_010292	http://www.ncbi.nlm.nih.gov/nuccore/NC_010292?from=11127&to=11160&report=gbwithparts	http://www.ncbi.nlm.nih.gov/nuccore/NC_010292?from=11127&to=11160&report=gbwithparts	10047	11843	19006	20668	11127	11160	12	2.8	34	CR
Reptilia	Heteronotia binoei	NC_010292	25972		NC_010292	http://www.ncbi.nlm.nih.gov/nuccore/NC_010292?from=11194&to=11227&report=gbwithparts	http://www.ncbi.nlm.nih.gov/nuccore/NC_010292?from=11194&to=11227&report=gbwithparts	10047	11843	19006	20668	11194	11227	12	2.8	34	CR
Reptilia	Heteronotia binoei	NC_010292	25972		NC_010292	http://www.ncbi.nlm.nih.gov/nuccore/NC_010292?from=11261&to=11294&report=gbwithparts	http://www.ncbi.nlm.nih.gov/nuccore/NC_010292?from=11261&to=11294&report=gbwithparts	10047	11843	19006	20668	11261	11294	12	2.8	34	3' end of CR
Reptilia	Heteronotia binoei	NC_010292	25972		NC_010292	http://www.ncbi.nlm.nih.gov/nuccore/NC_010292?from=11328&to=11361&report=gbwithparts	http://www.ncbi.nlm.nih.gov/nuccore/NC_010292?from=11328&to=11361&report=gbwithparts	10047	11843	19006	20668	11328	11361	12	2.8	34	3' end of CR
Reptilia	Heteronotia binoei	NC_010292	25972		NC_010292	http://www.ncbi.nlm.nih.gov/nuccore/NC_010292?from=11389&to=11518&report=gbwithparts	http://www.ncbi.nlm.nih.gov/nuccore/NC_010292?from=11389&to=11518&report=gbwithparts	10047	11843	19006	20668	11389	11518	14	9.3	130	3' end of CR
Reptilia	Heteronotia binoei	NC_010292	25972		NC_010292	http://www.ncbi.nlm.nih.gov/nuccore/NC_010292?from=11664&to=11729&report=gbwithparts	http://www.ncbi.nlm.nih.gov/nuccore/NC_010292?from=11664&to=11729&report=gbwithparts	10047	11843	19006	20668	11664	11729	31	2.1	66	3' end of CR
Reptilia	Heteronotia binoei	NC_010292	25972		NC_010292	http://www.ncbi.nlm.nih.gov/nuccore/NC_010292?from=19012&to=19225&report=gbwithparts	http://www.ncbi.nlm.nih.gov/nuccore/NC_010292?from=19012&to=19225&report=gbwithparts	10047	11843	19006	20668	19012	19225	74	2.9	214	5' end of CR
Reptilia	Heteronotia binoei	NC_010292	25972		NC_010292	http://www.ncbi.nlm.nih.gov/nuccore/NC_010292?from=19935&to=19983&report=gbwithparts	http://www.ncbi.nlm.nih.gov/nuccore/NC_010292?from=19935&to=19983&report=gbwithparts	10047	11843	19006	20668	19935	19983	11	4.5	49	CR
Reptilia	Heteronotia binoei	NC_010292	25972		NC_010292	http://www.ncbi.nlm.nih.gov/nuccore/NC_010292?from=19939&to=19980&report=gbwithparts	http://www.ncbi.nlm.nih.gov/nuccore/NC_010292?from=19939&to=19980&report=gbwithparts	10047	11843	19006	20668	19939	19980	5	8	42	CR
Reptilia	Heteronotia binoei	NC_010292	25972		NC_010292	http://www.ncbi.nlm.nih.gov/nuccore/NC_010292?from=20019&to=20052&report=gbwithparts	http://www.ncbi.nlm.nih.gov/nuccore/NC_010292?from=20019&to=20052&report=gbwithparts	10047	11843	19006	20668	20019	20052	12	2.8	34	CR
Reptilia	Heteronotia binoei	NC_010292	25972		NC_010292	http://www.ncbi.nlm.nih.gov/nuccore/NC_010292?from=19985&to=20214&report=gbwithparts	http://www.ncbi.nlm.nih.gov/nuccore/NC_010292?from=19985&to=20214&report=gbwithparts	10047	11843	19006	20668	19985	20214	67	3.4	230	CR
Reptilia	Heteronotia binoei	NC_010292	25972		NC_010292	http://www.ncbi.nlm.nih.gov/nuccore/NC_010292?from=20086&to=20119&report=gbwithparts	http://www.ncbi.nlm.nih.gov/nuccore/NC_010292?from=20086&to=20119&report=gbwithparts	10047	11843	19006	20668	20086	20119	12	2.8	34	CR
Reptilia	Heteronotia binoei	NC_010292	25972		NC_010292	http://www.ncbi.nlm.nih.gov/nuccore/NC_010292?from=20153&to=20186&report=gbwithparts	http://www.ncbi.nlm.nih.gov/nuccore/NC_010292?from=20153&to=20186&report=gbwithparts	10047	11843	19006	20668	20153	20186	12	2.8	34	CR
Reptilia	Heteronotia binoei	NC_010292	25972		NC_010292	http://www.ncbi.nlm.nih.gov/nuccore/NC_010292?from=20214&to=20343&report=gbwithparts	http://www.ncbi.nlm.nih.gov/nuccore/NC_010292?from=20214&to=20343&report=gbwithparts	10047	11843	19006	20668	20214	20343	14	9.3	130	CR
Reptilia	Heteronotia binoei	NC_010292	25972		NC_010292	http://www.ncbi.nlm.nih.gov/nuccore/NC_010292?from=20489&to=20554&report=gbwithparts	http://www.ncbi.nlm.nih.gov/nuccore/NC_010292?from=20489&to=20554&report=gbwithparts	10047	11843	19006	20668	20489	20554	31	2.1	66	3' end of CR
Reptilia	Mecistops cataphractus	NC_010639	16847		NC_010639	http://www.ncbi.nlm.nih.gov/nuccore/NC_010639?from=16293&to=16359&report=gbwithparts	http://www.ncbi.nlm.nih.gov/nuccore/NC_010639?from=16293&to=16359&report=gbwithparts	15707	16847	/	/	16293	16359	8	7.9	67	CR
Reptilia	Mecistops cataphractus	NC_010639	16847		NC_010639	http://www.ncbi.nlm.nih.gov/nuccore/NC_010639?from=16290&to=16343&report=gbwithparts	http://www.ncbi.nlm.nih.gov/nuccore/NC_010639?from=16290&to=16343&report=gbwithparts	15707	16847	/	/	16290	16343	11	4.9	54	CR
Reptilia	Mecistops cataphractus	NC_010639	16847		NC_010639	http://www.ncbi.nlm.nih.gov/nuccore/NC_010639?from=16295&to=16359&report=gbwithparts	http://www.ncbi.nlm.nih.gov/nuccore/NC_010639?from=16295&to=16359&report=gbwithparts	15707	16847	/	/	16295	16359	21	3	65	CR
Reptilia	Mecistops cataphractus	NC_010639	16847		NC_010639	http://www.ncbi.nlm.nih.gov/nuccore/NC_010639?from=16290&to=16357&report=gbwithparts	http://www.ncbi.nlm.nih.gov/nuccore/NC_010639?from=16290&to=16357&report=gbwithparts	15707	16847	/	/	16290	16357	22	3.1	68	CR
Reptilia	Mecistops cataphractus	NC_010639	16847		NC_010639	http://www.ncbi.nlm.nih.gov/nuccore/NC_010639?from=16295&to=16343&report=gbwithparts	http://www.ncbi.nlm.nih.gov/nuccore/NC_010639?from=16295&to=16343&report=gbwithparts	15707	16847	/	/	16295	16343	1	49	49	CR
Reptilia	Mecistops cataphractus	NC_010639	16847		NC_010639	http://www.ncbi.nlm.nih.gov/nuccore/NC_010639?from=16383&to=16413&report=gbwithparts	http://www.ncbi.nlm.nih.gov/nuccore/NC_010639?from=16383&to=16413&report=gbwithparts	15707	16847	/	/	16383	16413	11	2.8	31	CR
Reptilia	Mecistops cataphractus	NC_010639	16847		NC_010639	http://www.ncbi.nlm.nih.gov/nuccore/NC_010639?from=16369&to=16762&report=gbwithparts	http://www.ncbi.nlm.nih.gov/nuccore/NC_010639?from=16369&to=16762&report=gbwithparts	15707	16847	/	/	16369	16762	61	6.5	394	3' end of CR
Reptilia	Mecistops cataphractus	NC_010639	16847		NC_010639	http://www.ncbi.nlm.nih.gov/nuccore/NC_010639?from=16444&to=16474&report=gbwithparts	http://www.ncbi.nlm.nih.gov/nuccore/NC_010639?from=16444&to=16474&report=gbwithparts	15707	16847	/	/	16444	16474	11	2.8	31	3' end of CR
Reptilia	Mecistops cataphractus	NC_010639	16847		NC_010639	http://www.ncbi.nlm.nih.gov/nuccore/NC_010639?from=16505&to=16535&report=gbwithparts	http://www.ncbi.nlm.nih.gov/nuccore/NC_010639?from=16505&to=16535&report=gbwithparts	15707	16847	/	/	16505	16535	11	2.8	31	3' end of CR
Reptilia	Mecistops cataphractus	NC_010639	16847		NC_010639	http://www.ncbi.nlm.nih.gov/nuccore/NC_010639?from=16566&to=16596&report=gbwithparts	http://www.ncbi.nlm.nih.gov/nuccore/NC_010639?from=16566&to=16596&report=gbwithparts	15707	16847	/	/	16566	16596	11	2.8	31	3' end of CR
Reptilia	Mecistops cataphractus	NC_010639	16847		NC_010639	http://www.ncbi.nlm.nih.gov/nuccore/NC_010639?from=16627&to=16657&report=gbwithparts	http://www.ncbi.nlm.nih.gov/nuccore/NC_010639?from=16627&to=16657&report=gbwithparts	15707	16847	/	/	16627	16657	11	2.8	31	3' end of CR
Reptilia	Mecistops cataphractus	NC_010639	16847		NC_010639	http://www.ncbi.nlm.nih.gov/nuccore/NC_010639?from=16688&to=16718&report=gbwithparts	http://www.ncbi.nlm.nih.gov/nuccore/NC_010639?from=16688&to=16718&report=gbwithparts	15707	16847	/	/	16688	16718	11	2.8	31	3' end of CR
Reptilia	Varanus salvator	NC_010974	17489		NC_010974	http://www.ncbi.nlm.nih.gov/nuccore/NC_010974?from=9779&to=10207&report=gbwithparts	http://www.ncbi.nlm.nih.gov/nuccore/NC_010974?from=9779&to=10207&report=gbwithparts	16510	17489	/	/	9779	10207	87	4.9	429	non-coding region
Reptilia	Varanus salvator	NC_010974	17489		NC_010974	http://www.ncbi.nlm.nih.gov/nuccore/NC_010974?from=17155&to=17198&report=gbwithparts	http://www.ncbi.nlm.nih.gov/nuccore/NC_010974?from=17155&to=17198&report=gbwithparts	16510	17489	/	/	17155	17198	14	3	44	3' end of CR
Reptilia	Varanus salvator	NC_010974	17489		NC_010974	http://www.ncbi.nlm.nih.gov/nuccore/NC_010974?from=17155&to=17199&report=gbwithparts	http://www.ncbi.nlm.nih.gov/nuccore/NC_010974?from=17155&to=17199&report=gbwithparts	16510	17489	/	/	17155	17199	13	3.2	45	3' end of CR
Reptilia	Varanus salvator	NC_010974	17489		NC_010974	http://www.ncbi.nlm.nih.gov/nuccore/NC_010974?from=17180&to=17238&report=gbwithparts	http://www.ncbi.nlm.nih.gov/nuccore/NC_010974?from=17180&to=17238&report=gbwithparts	16510	17489	/	/	17180	17238	24	2.5	59	3' end of CR
Reptilia	Varanus salvator	NC_010974	17489		NC_010974	http://www.ncbi.nlm.nih.gov/nuccore/NC_010974?from=17180&to=17239&report=gbwithparts	http://www.ncbi.nlm.nih.gov/nuccore/NC_010974?from=17180&to=17239&report=gbwithparts	16510	17489	/	/	17180	17239	23	2.6	60	3' end of CR
Reptilia	Varanus salvator	NC_010974	17489		NC_010974	http://www.ncbi.nlm.nih.gov/nuccore/NC_010974?from=17353&to=17385&report=gbwithparts	http://www.ncbi.nlm.nih.gov/nuccore/NC_010974?from=17353&to=17385&report=gbwithparts	16510	17489	/	/	17353	17385	17	1.9	33	3' end of CR
Reptilia	Pyxidea mouhotii	NC_010973	16837		NC_010973	http://www.ncbi.nlm.nih.gov/nuccore/NC_010973?from=16410&to=16827&report=gbwithparts	http://www.ncbi.nlm.nih.gov/nuccore/NC_010973?from=16410&to=16827&report=gbwithparts	15522	16837	/	/	16410	16827	8	52.3	418	3' end of CR
Reptilia	Cyclemys atripons	NC_010970	16500		NC_010970	http://www.ncbi.nlm.nih.gov/nuccore/NC_010970?from=939&to=973&report=gbwithparts	http://www.ncbi.nlm.nih.gov/nuccore/NC_010970?from=939&to=973&report=gbwithparts	15520	16500	/	/	939	973	18	1.9	35	12S
Reptilia	Cyclemys atripons	NC_010970	16500		NC_010970	http://www.ncbi.nlm.nih.gov/nuccore/NC_010970?from=16386&to=16500&report=gbwithparts	http://www.ncbi.nlm.nih.gov/nuccore/NC_010970?from=16386&to=16500&report=gbwithparts	15520	16500	/	/	16386	16500	7	16.1	115	3' end of CR
Reptilia	Typhlops reticulatus	NC_010971	16681		NC_010971	http://www.ncbi.nlm.nih.gov/nuccore/NC_010971?from=15259&to=15382&report=gbwithparts	http://www.ncbi.nlm.nih.gov/nuccore/NC_010971?from=15259&to=15382&report=gbwithparts	15187	16681	/	/	15259	15382	37	3.3	124	5' end of CR
Reptilia	Typhlops reticulatus	NC_010971	16681		NC_010971	http://www.ncbi.nlm.nih.gov/nuccore/NC_010971?from=15239&to=15485&report=gbwithparts	http://www.ncbi.nlm.nih.gov/nuccore/NC_010971?from=15239&to=15485&report=gbwithparts	15187	16681	/	/	15239	15485	76	3.2	247	5' end of CR
Reptilia	Typhlops reticulatus	NC_010971	16681		NC_010971	http://www.ncbi.nlm.nih.gov/nuccore/NC_010971?from=16316&to=16347&report=gbwithparts	http://www.ncbi.nlm.nih.gov/nuccore/NC_010971?from=16316&to=16347&report=gbwithparts	15187	16681	/	/	16316	16347	15	2.1	32	3' end of CR
Reptilia	Typhlops reticulatus	NC_010971	16681		NC_010971	http://www.ncbi.nlm.nih.gov/nuccore/NC_010971?from=16301&to=16412&report=gbwithparts	http://www.ncbi.nlm.nih.gov/nuccore/NC_010971?from=16301&to=16412&report=gbwithparts	15187	16681	/	/	16301	16412	41	2.7	112	3' end of CR
Reptilia	Typhlops reticulatus	NC_010971	16681		NC_010971	http://www.ncbi.nlm.nih.gov/nuccore/NC_010971?from=16343&to=16477&report=gbwithparts	http://www.ncbi.nlm.nih.gov/nuccore/NC_010971?from=16343&to=16477&report=gbwithparts	15187	16681	/	/	16343	16477	65	2.1	135	3' end of CR
Reptilia	Typhlops reticulatus	NC_010971	16681		NC_010971	http://www.ncbi.nlm.nih.gov/nuccore/NC_010971?from=16385&to=16436&report=gbwithparts	http://www.ncbi.nlm.nih.gov/nuccore/NC_010971?from=16385&to=16436&report=gbwithparts	15187	16681	/	/	16385	16436	24	2.2	52	3' end of CR
Reptilia	Typhlops reticulatus	NC_010971	16681		NC_010971	http://www.ncbi.nlm.nih.gov/nuccore/NC_010971?from=16273&to=16518&report=gbwithparts	http://www.ncbi.nlm.nih.gov/nuccore/NC_010971?from=16273&to=16518&report=gbwithparts	15187	16681	/	/	16273	16518	106	2.3	246	3' end of CR
Reptilia	Typhlops reticulatus	NC_010971	16681		NC_010971	http://www.ncbi.nlm.nih.gov/nuccore/NC_010971?from=16408&to=16600&report=gbwithparts	http://www.ncbi.nlm.nih.gov/nuccore/NC_010971?from=16408&to=16600&report=gbwithparts	15187	16681	/	/	16408	16600	41	4.7	193	3' end of CR
Reptilia	Typhlops reticulatus	NC_010971	16681		NC_010971	http://www.ncbi.nlm.nih.gov/nuccore/NC_010971?from=16301&to=16646&report=gbwithparts	http://www.ncbi.nlm.nih.gov/nuccore/NC_010971?from=16301&to=16646&report=gbwithparts	15187	16681	/	/	16301	16646	188	1.8	346	3' end of CR
Reptilia	Tomistoma schlegelii	NC_011074	16345		NC_011074	http://www.ncbi.nlm.nih.gov/nuccore/NC_011074?from=15990&to=16048&report=gbwithparts	http://www.ncbi.nlm.nih.gov/nuccore/NC_011074?from=15990&to=16048&report=gbwithparts	15323	16345	/	/	15990	16048	6	9.8	59	3' end of CR
Reptilia	Tomistoma schlegelii	NC_011074	16345		NC_011074	http://www.ncbi.nlm.nih.gov/nuccore/NC_011074?from=16025&to=16143&report=gbwithparts	http://www.ncbi.nlm.nih.gov/nuccore/NC_011074?from=16025&to=16143&report=gbwithparts	15323	16345	/	/	16025	16143	36	3.3	119	3' end of CR
Reptilia	Tomistoma schlegelii	NC_011074	16345		NC_011074	http://www.ncbi.nlm.nih.gov/nuccore/NC_011074?from=16100&to=16345&report=gbwithparts	http://www.ncbi.nlm.nih.gov/nuccore/NC_011074?from=16100&to=16345&report=gbwithparts	15323	16345	/	/	16100	16345	106	2.4	246	3' end of CR
Reptilia	Chelydra serpentina	NC_011198	16631		NC_011198	http://www.ncbi.nlm.nih.gov/nuccore/NC_011198?from=16214&to=16239&report=gbwithparts	http://www.ncbi.nlm.nih.gov/nuccore/NC_011198?from=16214&to=16239&report=gbwithparts	15507	16631	/	/	16214	16239	12	2.2	26	3' end of CR
Reptilia	Chelydra serpentina	NC_011198	16631		NC_011198	http://www.ncbi.nlm.nih.gov/nuccore/NC_011198?from=16501&to=16628&report=gbwithparts	http://www.ncbi.nlm.nih.gov/nuccore/NC_011198?from=16501&to=16628&report=gbwithparts	15507	16631	/	/	16501	16628	5	25	128	3' end of CR
Reptilia	Trachemys scripta	NC_011573	16810		NC_011573	http://www.ncbi.nlm.nih.gov/nuccore/NC_011573?from=15695&to=15932&report=gbwithparts	http://www.ncbi.nlm.nih.gov/nuccore/NC_011573?from=15695&to=15932&report=gbwithparts	15691	16810	/	/	15695	15932	89	2.7	238	5' end of CR
Reptilia	Trachemys scripta	NC_011573	16810		NC_011573	http://www.ncbi.nlm.nih.gov/nuccore/NC_011573?from=16730&to=16808&report=gbwithparts	http://www.ncbi.nlm.nih.gov/nuccore/NC_011573?from=16730&to=16808&report=gbwithparts	15691	16810	/	/	16730	16808	2	41.5	79	3' end of CR
Reptilia	Achalinus meiguensis	NC_011576	17239		NC_011576	http://www.ncbi.nlm.nih.gov/nuccore/NC_011576?from=4406&to=4449&report=gbwithparts	http://www.ncbi.nlm.nih.gov/nuccore/NC_011576?from=4406&to=4449&report=gbwithparts	3559	4620	16177	17239	4406	4449	10	4.4	44	3' end of CR
Reptilia	Achalinus meiguensis	NC_011576	17239		NC_011576	http://www.ncbi.nlm.nih.gov/nuccore/NC_011576?from=4435&to=4508&report=gbwithparts	http://www.ncbi.nlm.nih.gov/nuccore/NC_011576?from=4435&to=4508&report=gbwithparts	3559	4620	16177	17239	4435	4508	20	3.8	74	3' end of CR
Reptilia	Achalinus meiguensis	NC_011576	17239		NC_011576	http://www.ncbi.nlm.nih.gov/nuccore/NC_011576?from=17024&to=17067&report=gbwithparts	http://www.ncbi.nlm.nih.gov/nuccore/NC_011576?from=17024&to=17067&report=gbwithparts	3559	4620	16177	17239	17024	17067	10	4.4	44	3' end of CR
Reptilia	Achalinus meiguensis	NC_011576	17239		NC_011576	http://www.ncbi.nlm.nih.gov/nuccore/NC_011576?from=17053&to=17126&report=gbwithparts	http://www.ncbi.nlm.nih.gov/nuccore/NC_011576?from=17053&to=17126&report=gbwithparts	3559	4620	16177	17239	17053	17126	20	3.8	74	3' end of CR
Reptilia	Achalinus meiguensis	NC_011576	17239		NC_011576	http://www.ncbi.nlm.nih.gov/nuccore/NC_011576?from=17033&to=17138&report=gbwithparts	http://www.ncbi.nlm.nih.gov/nuccore/NC_011576?from=17033&to=17138&report=gbwithparts	3559	4620	16177	17239	17033	17138	40	2.6	106	3' end of CR
Reptilia	Phoenicolacerta kulzeri	NC_011606	17199	http://www.ncbi.nlm.nih.gov/nuccore/NC_011606	NC_011606	http://www.ncbi.nlm.nih.gov/nuccore/NC_011606?from=15385&to=15537&report=gbwithparts	http://www.ncbi.nlm.nih.gov/nuccore/NC_011606?from=15385&to=15537&report=gbwithparts	15390	17199	/	/	15385	15537	35	4.4	153	5' end of CR
Reptilia	Phoenicolacerta kulzeri	NC_011606	17199		NC_011606	http://www.ncbi.nlm.nih.gov/nuccore/NC_011606?from=15412&to=15526&report=gbwithparts	http://www.ncbi.nlm.nih.gov/nuccore/NC_011606?from=15412&to=15526&report=gbwithparts	15390	17199	/	/	15412	15526	35	3.3	115	5' end of CR
Reptilia	Phoenicolacerta kulzeri	NC_011606	17199		NC_011606	http://www.ncbi.nlm.nih.gov/nuccore/NC_011606?from=15548&to=15639&report=gbwithparts	http://www.ncbi.nlm.nih.gov/nuccore/NC_011606?from=15548&to=15639&report=gbwithparts	15390	17199	/	/	15548	15639	35	2.6	92	5' end of CR
Reptilia	Phoenicolacerta kulzeri	NC_011606	17199		NC_011606	http://www.ncbi.nlm.nih.gov/nuccore/NC_011606?from=15425&to=15743&report=gbwithparts	http://www.ncbi.nlm.nih.gov/nuccore/NC_011606?from=15425&to=15743&report=gbwithparts	15390	17199	/	/	15425	15743	113	2.8	319	5' end of CR
Reptilia	Podarcis muralis	NC_011607	17311		NC_011607	http://www.ncbi.nlm.nih.gov/nuccore/NC_011607?from=15440&to=15837&report=gbwithparts	http://www.ncbi.nlm.nih.gov/nuccore/NC_011607?from=15440&to=15837&report=gbwithparts	15440	17311	/	/	15440	15837	34	11.7	398	5' end of CR
Reptilia	Podarcis muralis	NC_011607	17311		NC_011607	http://www.ncbi.nlm.nih.gov/nuccore/NC_011607?from=16698&to=16724&report=gbwithparts	http://www.ncbi.nlm.nih.gov/nuccore/NC_011607?from=16698&to=16724&report=gbwithparts	15440	17311	/	/	16698	16724	11	2.5	27	3' end of CR
Reptilia	Podarcis siculus	NC_011609	17297		NC_011609	http://www.ncbi.nlm.nih.gov/nuccore/NC_011609?from=15458&to=15863&report=gbwithparts	http://www.ncbi.nlm.nih.gov/nuccore/NC_011609?from=15458&to=15863&report=gbwithparts	15454	17297	/	/	15458	15863	36	11.4	406	5' end of CR
Reptilia	Podarcis siculus	NC_011609	17297		NC_011609	http://www.ncbi.nlm.nih.gov/nuccore/NC_011609?from=15457&to=15863&report=gbwithparts	http://www.ncbi.nlm.nih.gov/nuccore/NC_011609?from=15457&to=15863&report=gbwithparts	15454	17297	/	/	15457	15863	71	5.7	407	5' end of CR
Reptilia	Eremias brenchleyi	NC_011764	19542	http://www.ncbi.nlm.nih.gov/nuccore/NC_011764	NC_011764	http://www.ncbi.nlm.nih.gov/nuccore/NC_011764?from=15386&to=16268&report=gbwithparts	http://www.ncbi.nlm.nih.gov/nuccore/NC_011764?from=15386&to=16268&report=gbwithparts	15391	19542	/	/	15386	16268	65	13.6	883	5' end of CR
Reptilia	Eremias brenchleyi	NC_011764	19542		NC_011764	http://www.ncbi.nlm.nih.gov/nuccore/NC_011764?from=16546&to=16585&report=gbwithparts	http://www.ncbi.nlm.nih.gov/nuccore/NC_011764?from=16546&to=16585&report=gbwithparts	15391	19542	/	/	16546	16585	19	2.1	40	5' end of CR
Reptilia	Eremias brenchleyi	NC_011764	19542		NC_011764	http://www.ncbi.nlm.nih.gov/nuccore/NC_011764?from=17584&to=17612&report=gbwithparts	http://www.ncbi.nlm.nih.gov/nuccore/NC_011764?from=17584&to=17612&report=gbwithparts	15391	19542	/	/	17584	17612	12	2.5	29	CR
Reptilia	Eremias brenchleyi	NC_011764	19542		NC_011764	http://www.ncbi.nlm.nih.gov/nuccore/NC_011764?from=17716&to=18518&report=gbwithparts	http://www.ncbi.nlm.nih.gov/nuccore/NC_011764?from=17716&to=18518&report=gbwithparts	15391	19542	/	/	17716	18518	56	14.3	803	3' end of CR
Reptilia	Eremias brenchleyi	NC_011764	19542		NC_011764	http://www.ncbi.nlm.nih.gov/nuccore/NC_011764?from=18921&to=18974&report=gbwithparts	http://www.ncbi.nlm.nih.gov/nuccore/NC_011764?from=18921&to=18974&report=gbwithparts	15391	19542	/	/	18921	18974	20	2.8	54	3' end of CR
Reptilia	Eremias brenchleyi	NC_011764	19542		NC_011764	http://www.ncbi.nlm.nih.gov/nuccore/NC_011764?from=19026&to=19077&report=gbwithparts	http://www.ncbi.nlm.nih.gov/nuccore/NC_011764?from=19026&to=19077&report=gbwithparts	15391	19542	/	/	19026	19077	10	5.1	52	3' end of CR
Reptilia	Eremias brenchleyi	NC_011764	19542		NC_011764	http://www.ncbi.nlm.nih.gov/nuccore/NC_011764?from=19026&to=19085&report=gbwithparts	http://www.ncbi.nlm.nih.gov/nuccore/NC_011764?from=19026&to=19085&report=gbwithparts	15391	19542	/	/	19026	19085	20	2.9	60	3' end of CR
Reptilia	Eremias brenchleyi	NC_011764	19542		NC_011764	http://www.ncbi.nlm.nih.gov/nuccore/NC_011764?from=19491&to=19527&report=gbwithparts	http://www.ncbi.nlm.nih.gov/nuccore/NC_011764?from=19491&to=19527&report=gbwithparts	15391	19542	/	/	19491	19527	18	1.9	37	3' end of CR
Reptilia	Manouria impressa	NC_011815	16642		NC_011815	http://www.ncbi.nlm.nih.gov/nuccore/NC_011815?from=12966&to=13008&report=gbwithparts	http://www.ncbi.nlm.nih.gov/nuccore/NC_011815?from=12966&to=13008&report=gbwithparts	15488	16642	/	/	12966	13008	23	1.9	43	CDS-ND5
Reptilia	Manouria impressa	NC_011815	16642		NC_011815	http://www.ncbi.nlm.nih.gov/nuccore/NC_011815?from=16384&to=16639&report=gbwithparts	http://www.ncbi.nlm.nih.gov/nuccore/NC_011815?from=16384&to=16639&report=gbwithparts	15488	16642	/	/	16384	16639	5	52.4	256	3' end of CR
Reptilia	Manouria impressa	NC_011815	16642		NC_011815	http://www.ncbi.nlm.nih.gov/nuccore/NC_011815?from=16384&to=16639&report=gbwithparts	http://www.ncbi.nlm.nih.gov/nuccore/NC_011815?from=16384&to=16639&report=gbwithparts	15488	16642	/	/	16384	16639	66	4	256	3' end of CR
Reptilia	Sacalia quadriocellata	NC_011819	16816		NC_011819	http://www.ncbi.nlm.nih.gov/nuccore/NC_011819?from=68&to=603&report=gbwithparts	http://www.ncbi.nlm.nih.gov/nuccore/NC_011819?from=68&to=603&report=gbwithparts	15771	16816	/	/	68	603	286	1.9	536	tRNA-Phe+12S
Reptilia	Sacalia quadriocellata	NC_011819	16816		NC_011819	http://www.ncbi.nlm.nih.gov/nuccore/NC_011819?from=1244&to=1273&report=gbwithparts	http://www.ncbi.nlm.nih.gov/nuccore/NC_011819?from=1244&to=1273&report=gbwithparts	15771	16816	/	/	1244	1273	15	2	30	12S
Reptilia	Sacalia quadriocellata	NC_011819	16816		NC_011819	http://www.ncbi.nlm.nih.gov/nuccore/NC_011819?from=16684&to=16814&report=gbwithparts	http://www.ncbi.nlm.nih.gov/nuccore/NC_011819?from=16684&to=16814&report=gbwithparts	15771	16816	/	/	16684	16814	5	24.6	131	3' end of CR
Reptilia	Sacalia quadriocellata	NC_011819	16816		NC_011819	http://www.ncbi.nlm.nih.gov/nuccore/NC_011819?from=16687&to=16816&report=gbwithparts	http://www.ncbi.nlm.nih.gov/nuccore/NC_011819?from=16687&to=16816&report=gbwithparts	15771	16816	/	/	16687	16816	8	14.9	130	3' end of CR
Reptilia	Cuora flavomarginata	NC_012054	16721		NC_012054	http://www.ncbi.nlm.nih.gov/nuccore/NC_012054?from=16400&to=16720&report=gbwithparts	http://www.ncbi.nlm.nih.gov/nuccore/NC_012054?from=16400&to=16720&report=gbwithparts	15515	16721	/	/	16400	16720	5	62	321	3' end of CR
Reptilia	Cuora flavomarginata	NC_012054	16721		NC_012054	http://www.ncbi.nlm.nih.gov/nuccore/NC_012054?from=16402&to=16720&report=gbwithparts	http://www.ncbi.nlm.nih.gov/nuccore/NC_012054?from=16402&to=16720&report=gbwithparts	15515	16721	/	/	16402	16720	8	40	319	3' end of CR
Reptilia	Cuora flavomarginata	NC_012054	16721		NC_012054	http://www.ncbi.nlm.nih.gov/nuccore/NC_012054?from=16399&to=16721&report=gbwithparts	http://www.ncbi.nlm.nih.gov/nuccore/NC_012054?from=16399&to=16721&report=gbwithparts	15515	16721	/	/	16399	16721	7	48.6	323	3' end of CR
Reptilia	Tarentola mauritanica	NC_012366	16593		NC_012366	http://www.ncbi.nlm.nih.gov/nuccore/NC_012366?from=15419&to=15875&report=gbwithparts	http://www.ncbi.nlm.nih.gov/nuccore/NC_012366?from=15419&to=15875&report=gbwithparts	15413	16593	注5'	/	15419	15875	75	6.1	457	5' end of CR
Reptilia	Tarentola mauritanica	NC_012366	16593		NC_012366	http://www.ncbi.nlm.nih.gov/nuccore/NC_012366?from=15868&to=16593&report=gbwithparts	http://www.ncbi.nlm.nih.gov/nuccore/NC_012366?from=15868&to=16593&report=gbwithparts	15413	16593	注5'	/	15868	16593	66	11	726	5' end of CR
Reptilia	Eretmochelys imbricata	NC_012398	16478		NC_012398	http://www.ncbi.nlm.nih.gov/nuccore/NC_012398?from=16359&to=16453&report=gbwithparts	http://www.ncbi.nlm.nih.gov/nuccore/NC_012398?from=16359&to=16453&report=gbwithparts	15505	16478	/	/	16359	16453	9	10.6	95	3' end of CR
Reptilia	Lissemys punctata	NC_012414	16490		NC_012414	http://www.ncbi.nlm.nih.gov/nuccore/NC_012414?from=16350&to=16408&report=gbwithparts	http://www.ncbi.nlm.nih.gov/nuccore/NC_012414?from=16350&to=16408&report=gbwithparts	15483	16490	/	/	16350	16408	2	28.5	59	3' end of CR
Reptilia	Chamaeleo calyptratus	NC_012420	17433	http://www.ncbi.nlm.nih.gov/nuccore/NC_012420	NC_012420	http://www.ncbi.nlm.nih.gov/nuccore/NC_012420?from=15187&to=15488&report=gbwithparts	http://www.ncbi.nlm.nih.gov/nuccore/NC_012420?from=15187&to=15488&report=gbwithparts	15189	17116	/	/	15187	15488	22	13.7	302	5' end of CR
Reptilia	Chamaeleo calyptratus	NC_012420	17433		NC_012420	http://www.ncbi.nlm.nih.gov/nuccore/NC_012420?from=16043&to=16071&report=gbwithparts	http://www.ncbi.nlm.nih.gov/nuccore/NC_012420?from=16043&to=16071&report=gbwithparts	15189	17116	/	/	16043	16071	14	2.1	29	CR
Reptilia	Chamaeleo calyptratus	NC_012420	17433		NC_012420	http://www.ncbi.nlm.nih.gov/nuccore/NC_012420?from=16869&to=16957&report=gbwithparts	http://www.ncbi.nlm.nih.gov/nuccore/NC_012420?from=16869&to=16957&report=gbwithparts	15189	17116	/	/	16869	16957	21	4.3	89	3' end of CR
Reptilia	Chamaeleo calyptratus	NC_012420	17433		NC_012420	http://www.ncbi.nlm.nih.gov/nuccore/NC_012420?from=16868&to=16936&report=gbwithparts	http://www.ncbi.nlm.nih.gov/nuccore/NC_012420?from=16868&to=16936&report=gbwithparts	15189	17116	/	/	16868	16936	21	3.2	69	3' end of CR
Reptilia	Anguis fragilis	NC_012431	17479		NC_012431	http://www.ncbi.nlm.nih.gov/nuccore/NC_012431?from=15467&to=16007&report=gbwithparts	http://www.ncbi.nlm.nih.gov/nuccore/NC_012431?from=15467&to=16007&report=gbwithparts	15447	17479	/	/	15467	16007	54	10	541	5' end of CR
Reptilia	Anguis fragilis	NC_012431	17479		NC_012431	http://www.ncbi.nlm.nih.gov/nuccore/NC_012431?from=16269&to=16356&report=gbwithparts	http://www.ncbi.nlm.nih.gov/nuccore/NC_012431?from=16269&to=16356&report=gbwithparts	15447	17479	/	/	16269	16356	42	2.1	88	CR
Reptilia	Anguis fragilis	NC_012431	17479		NC_012431	http://www.ncbi.nlm.nih.gov/nuccore/NC_012431?from=16332&to=16367&report=gbwithparts	http://www.ncbi.nlm.nih.gov/nuccore/NC_012431?from=16332&to=16367&report=gbwithparts	15447	17479	/	/	16332	16367	10	3.6	36	CR
Reptilia	Anguis fragilis	NC_012431	17479		NC_012431	http://www.ncbi.nlm.nih.gov/nuccore/NC_012431?from=16392&to=16427&report=gbwithparts	http://www.ncbi.nlm.nih.gov/nuccore/NC_012431?from=16392&to=16427&report=gbwithparts	15447	17479	/	/	16392	16427	10	3.6	36	CR
Reptilia	Anguis fragilis	NC_012431	17479		NC_012431	http://www.ncbi.nlm.nih.gov/nuccore/NC_012431?from=16302&to=16467&report=gbwithparts	http://www.ncbi.nlm.nih.gov/nuccore/NC_012431?from=16302&to=16467&report=gbwithparts	15447	17479	/	/	16302	16467	60	2.8	166	CR
Reptilia	Anguis fragilis	NC_012431	17479		NC_012431	http://www.ncbi.nlm.nih.gov/nuccore/NC_012431?from=16422&to=16617&report=gbwithparts	http://www.ncbi.nlm.nih.gov/nuccore/NC_012431?from=16422&to=16617&report=gbwithparts	15447	17479	/	/	16422	16617	72	2.7	196	CR
Reptilia	Anguis fragilis	NC_012431	17479		NC_012431	http://www.ncbi.nlm.nih.gov/nuccore/NC_012431?from=16497&to=16612&report=gbwithparts	http://www.ncbi.nlm.nih.gov/nuccore/NC_012431?from=16497&to=16612&report=gbwithparts	15447	17479	/	/	16497	16612	36	3.2	116	CR
Reptilia	Blanus cinereus	NC_012433	16969		NC_012433	http://www.ncbi.nlm.nih.gov/nuccore/NC_012433?from=15318&to=15730&report=gbwithparts	http://www.ncbi.nlm.nih.gov/nuccore/NC_012433?from=15318&to=15730&report=gbwithparts	15800	16969	/	/	15318	15730	58	7.1	413	non-coding region
Reptilia	Chamaeleo africanus	NC_012422	17415		NC_012422	http://www.ncbi.nlm.nih.gov/nuccore/NC_012422?from=15195&to=15439&report=gbwithparts	http://www.ncbi.nlm.nih.gov/nuccore/NC_012422?from=15195&to=15439&report=gbwithparts	15183	17098	/	/	15195	15439	22	11.1	245	5' end of CR
Reptilia	Chamaeleo africanus	NC_012422	17415		NC_012422	http://www.ncbi.nlm.nih.gov/nuccore/NC_012422?from=15273&to=15470&report=gbwithparts	http://www.ncbi.nlm.nih.gov/nuccore/NC_012422?from=15273&to=15470&report=gbwithparts	15183	17098	/	/	15273	15470	22	9	198	5' end of CR
Reptilia	Chamaeleo africanus	NC_012422	17415		NC_012422	http://www.ncbi.nlm.nih.gov/nuccore/NC_012422?from=16023&to=16051&report=gbwithparts	http://www.ncbi.nlm.nih.gov/nuccore/NC_012422?from=16023&to=16051&report=gbwithparts	15183	17098	/	/	16023	16051	14	2.1	29	CR
Reptilia	Chamaeleo africanus	NC_012422	17415		NC_012422	http://www.ncbi.nlm.nih.gov/nuccore/NC_012422?from=16864&to=16921&report=gbwithparts	http://www.ncbi.nlm.nih.gov/nuccore/NC_012422?from=16864&to=16921&report=gbwithparts	15183	17098	/	/	16864	16921	21	2.8	58	3' end of CR
Reptilia	Chamaeleo africanus	NC_012422	17415		NC_012422	http://www.ncbi.nlm.nih.gov/nuccore/NC_012422?from=16864&to=16937&report=gbwithparts	http://www.ncbi.nlm.nih.gov/nuccore/NC_012422?from=16864&to=16937&report=gbwithparts	15183	17098	/	/	16864	16937	21	3.6	74	3' end of CR
Reptilia	Chamaeleo chamaeleon	NC_012427	17470		NC_012427	http://www.ncbi.nlm.nih.gov/nuccore/NC_012427?from=15207&to=15519&report=gbwithparts	http://www.ncbi.nlm.nih.gov/nuccore/NC_012427?from=15207&to=15519&report=gbwithparts	15206	17153	/	/	15207	15519	22	14.2	313	5' end of CR
Reptilia	Chamaeleo chamaeleon	NC_012427	17470		NC_012427	http://www.ncbi.nlm.nih.gov/nuccore/NC_012427?from=16079&to=16107&report=gbwithparts	http://www.ncbi.nlm.nih.gov/nuccore/NC_012427?from=16079&to=16107&report=gbwithparts	15206	17153	/	/	16079	16107	14	2.1	29	CR
Reptilia	Chamaeleo chamaeleon	NC_012427	17470		NC_012427	http://www.ncbi.nlm.nih.gov/nuccore/NC_012427?from=16919&to=16992&report=gbwithparts	http://www.ncbi.nlm.nih.gov/nuccore/NC_012427?from=16919&to=16992&report=gbwithparts	15206	17153	/	/	16919	16992	21	3.6	74	3' end of CR
Reptilia	Chamaeleo dilepis	NC_012436	17875		NC_012436	http://www.ncbi.nlm.nih.gov/nuccore/NC_012436?from=9513&to=9545&report=gbwithparts	http://www.ncbi.nlm.nih.gov/nuccore/NC_012436?from=9513&to=9545&report=gbwithparts	15191	17559	/	/	9513	9545	16	1.9	33	CDS-ND3
Reptilia	Chamaeleo dilepis	NC_012436	17875		NC_012436	http://www.ncbi.nlm.nih.gov/nuccore/NC_012436?from=15367&to=15688&report=gbwithparts	http://www.ncbi.nlm.nih.gov/nuccore/NC_012436?from=15367&to=15688&report=gbwithparts	15191	17559	/	/	15367	15688	138	2.3	322	5' end of CR
Reptilia	Chamaeleo dilepis	NC_012436	17875		NC_012436	http://www.ncbi.nlm.nih.gov/nuccore/NC_012436?from=15506&to=15923&report=gbwithparts	http://www.ncbi.nlm.nih.gov/nuccore/NC_012436?from=15506&to=15923&report=gbwithparts	15191	17559	/	/	15506	15923	194	2.2	418	5' end of CR
Reptilia	Chamaeleo dilepis	NC_012436	17875		NC_012436	http://www.ncbi.nlm.nih.gov/nuccore/NC_012436?from=15221&to=15882&report=gbwithparts	http://www.ncbi.nlm.nih.gov/nuccore/NC_012436?from=15221&to=15882&report=gbwithparts	15191	17559	/	/	15221	15882	332	2	662	5' end of CR
Reptilia	Chamaeleo dilepis	NC_012436	17875		NC_012436	http://www.ncbi.nlm.nih.gov/nuccore/NC_012436?from=17325&to=17397&report=gbwithparts	http://www.ncbi.nlm.nih.gov/nuccore/NC_012436?from=17325&to=17397&report=gbwithparts	15191	17559	/	/	17325	17397	21	3.6	73	3' end of CR
Reptilia	Chamaeleo dilepis	NC_012436	17875		NC_012436	http://www.ncbi.nlm.nih.gov/nuccore/NC_012436?from=17310&to=17403&report=gbwithparts	http://www.ncbi.nlm.nih.gov/nuccore/NC_012436?from=17310&to=17403&report=gbwithparts	15191	17559	/	/	17310	17403	42	2.2	94	3' end of CR
Reptilia	Chamaeleo monachus	NC_012443	18900		NC_012443	http://www.ncbi.nlm.nih.gov/nuccore/NC_012443?from=15229&to=16652&report=gbwithparts	http://www.ncbi.nlm.nih.gov/nuccore/NC_012443?from=15229&to=16652&report=gbwithparts	15162	18584	/	/	15229	16652	22	65.9	1424	5' end of CR
Reptilia	Chamaeleo monachus	NC_012443	18900		NC_012443	http://www.ncbi.nlm.nih.gov/nuccore/NC_012443?from=15229&to=16652&report=gbwithparts	http://www.ncbi.nlm.nih.gov/nuccore/NC_012443?from=15229&to=16652&report=gbwithparts	15162	18584	/	/	15229	16652	43	33	1424	5' end of CR
Reptilia	Chamaeleo monachus	NC_012443	18900		NC_012443	http://www.ncbi.nlm.nih.gov/nuccore/NC_012443?from=15229&to=16652&report=gbwithparts	http://www.ncbi.nlm.nih.gov/nuccore/NC_012443?from=15229&to=16652&report=gbwithparts	15162	18584	/	/	15229	16652	65	22	1424	5' end of CR
Reptilia	Chamaeleo monachus	NC_012443	18900		NC_012443	http://www.ncbi.nlm.nih.gov/nuccore/NC_012443?from=16646&to=16960&report=gbwithparts	http://www.ncbi.nlm.nih.gov/nuccore/NC_012443?from=16646&to=16960&report=gbwithparts	15162	18584	/	/	16646	16960	22	14.3	315	CR
Reptilia	Chamaeleo monachus	NC_012443	18900		NC_012443	http://www.ncbi.nlm.nih.gov/nuccore/NC_012443?from=18337&to=18403&report=gbwithparts	http://www.ncbi.nlm.nih.gov/nuccore/NC_012443?from=18337&to=18403&report=gbwithparts	15162	18584	/	/	18337	18403	21	3.3	67	3' end of CR
Reptilia	Chamaeleo monachus	NC_012443	18900		NC_012443	http://www.ncbi.nlm.nih.gov/nuccore/NC_012443?from=18351&to=18403&report=gbwithparts	http://www.ncbi.nlm.nih.gov/nuccore/NC_012443?from=18351&to=18403&report=gbwithparts	15162	18584	/	/	18351	18403	21	2.6	53	3' end of CR
Reptilia	Chamaeleo zeylanicus	NC_012444	18923		NC_012444	http://www.ncbi.nlm.nih.gov/nuccore/NC_012444?from=15396&to=16210&report=gbwithparts	http://www.ncbi.nlm.nih.gov/nuccore/NC_012444?from=15396&to=16210&report=gbwithparts	15192	18608	/	/	15396	16210	117	7	815	5' end of CR
Reptilia	Chamaeleo zeylanicus	NC_012444	18923		NC_012444	http://www.ncbi.nlm.nih.gov/nuccore/NC_012444?from=15396&to=16658&report=gbwithparts	http://www.ncbi.nlm.nih.gov/nuccore/NC_012444?from=15396&to=16658&report=gbwithparts	15192	18608	/	/	15396	16658	234	5.5	1263	5' end of CR
Reptilia	Chamaeleo zeylanicus	NC_012444	18923		NC_012444	http://www.ncbi.nlm.nih.gov/nuccore/NC_012444?from=15396&to=16658&report=gbwithparts	http://www.ncbi.nlm.nih.gov/nuccore/NC_012444?from=15396&to=16658&report=gbwithparts	15192	18608	/	/	15396	16658	351	3.7	1263	5' end of CR
Reptilia	Chamaeleo zeylanicus	NC_012444	18923		NC_012444	http://www.ncbi.nlm.nih.gov/nuccore/NC_012444?from=16127&to=16307&report=gbwithparts	http://www.ncbi.nlm.nih.gov/nuccore/NC_012444?from=16127&to=16307&report=gbwithparts	15192	18608	/	/	16127	16307	97	1.9	181	5' end of CR
Reptilia	Chamaeleo zeylanicus	NC_012444	18923		NC_012444	http://www.ncbi.nlm.nih.gov/nuccore/NC_012444?from=16007&to=16424&report=gbwithparts	http://www.ncbi.nlm.nih.gov/nuccore/NC_012444?from=16007&to=16424&report=gbwithparts	15192	18608	/	/	16007	16424	214	2	418	5' end of CR
Reptilia	Chamaeleo zeylanicus	NC_012444	18923		NC_012444	http://www.ncbi.nlm.nih.gov/nuccore/NC_012444?from=16221&to=16658&report=gbwithparts	http://www.ncbi.nlm.nih.gov/nuccore/NC_012444?from=16221&to=16658&report=gbwithparts	15192	18608	/	/	16221	16658	117	3.7	438	5' end of CR
Reptilia	Chamaeleo zeylanicus	NC_012444	18923		NC_012444	http://www.ncbi.nlm.nih.gov/nuccore/NC_012444?from=16720&to=16987&report=gbwithparts	http://www.ncbi.nlm.nih.gov/nuccore/NC_012444?from=16720&to=16987&report=gbwithparts	15192	18608	/	/	16720	16987	22	12.2	268	CR
Reptilia	Chamaeleo zeylanicus	NC_012444	18923		NC_012444	http://www.ncbi.nlm.nih.gov/nuccore/NC_012444?from=17533&to=17561&report=gbwithparts	http://www.ncbi.nlm.nih.gov/nuccore/NC_012444?from=17533&to=17561&report=gbwithparts	15192	18608	/	/	17533	17561	14	2.1	29	CR
Reptilia	Chamaeleo zeylanicus	NC_012444	18923		NC_012444	http://www.ncbi.nlm.nih.gov/nuccore/NC_012444?from=18360&to=18451&report=gbwithparts	http://www.ncbi.nlm.nih.gov/nuccore/NC_012444?from=18360&to=18451&report=gbwithparts	15192	18608	/	/	18360	18451	21	4.5	92	3' end of CR
Reptilia	Chamaeleo zeylanicus	NC_012444	18923		NC_012444	http://www.ncbi.nlm.nih.gov/nuccore/NC_012444?from=18374&to=18427&report=gbwithparts	http://www.ncbi.nlm.nih.gov/nuccore/NC_012444?from=18374&to=18427&report=gbwithparts	15192	18608	/	/	18374	18427	21	2.6	54	3' end of CR
Reptilia	Chamaeleo zeylanicus	NC_012444	18923		NC_012444	http://www.ncbi.nlm.nih.gov/nuccore/NC_012444?from=18393&to=18447&report=gbwithparts	http://www.ncbi.nlm.nih.gov/nuccore/NC_012444?from=18393&to=18447&report=gbwithparts	15192	18608	/	/	18393	18447	21	2.7	55	3' end of CR
Reptilia	Chamaeleo arabicus	NC_012445	17400		NC_012445	http://www.ncbi.nlm.nih.gov/nuccore/NC_012445?from=15204&to=15455&report=gbwithparts	http://www.ncbi.nlm.nih.gov/nuccore/NC_012445?from=15204&to=15455&report=gbwithparts	15200	17085	/	/	15204	15455	22	11.5	252	5' end of CR
Reptilia	Chamaeleo arabicus	NC_012445	17400		NC_012445	http://www.ncbi.nlm.nih.gov/nuccore/NC_012445?from=16012&to=16040&report=gbwithparts	http://www.ncbi.nlm.nih.gov/nuccore/NC_012445?from=16012&to=16040&report=gbwithparts	15200	17085	/	/	16012	16040	14	2.1	29	CR
Reptilia	Chamaeleo arabicus	NC_012445	17400		NC_012445	http://www.ncbi.nlm.nih.gov/nuccore/NC_012445?from=16838&to=16925&report=gbwithparts	http://www.ncbi.nlm.nih.gov/nuccore/NC_012445?from=16838&to=16925&report=gbwithparts	15200	17085	/	/	16838	16925	21	4.3	88	3' end of CR
Reptilia	Chamaeleo arabicus	NC_012445	17400		NC_012445	http://www.ncbi.nlm.nih.gov/nuccore/NC_012445?from=16851&to=16924&report=gbwithparts	http://www.ncbi.nlm.nih.gov/nuccore/NC_012445?from=16851&to=16924&report=gbwithparts	15200	17085	/	/	16851	16924	21	3.6	74	3' end of CR
Reptilia	Chamaeleo calcaricarens	NC_012452	17451		NC_012452	http://www.ncbi.nlm.nih.gov/nuccore/NC_012452?from=15211&to=15490&report=gbwithparts	http://www.ncbi.nlm.nih.gov/nuccore/NC_012452?from=15211&to=15490&report=gbwithparts	15196	17134	/	/	15211	15490	22	12.7	280	5' end of CR
Reptilia	Chamaeleo calcaricarens	NC_012452	17451		NC_012452	http://www.ncbi.nlm.nih.gov/nuccore/NC_012452?from=16059&to=16087&report=gbwithparts	http://www.ncbi.nlm.nih.gov/nuccore/NC_012452?from=16059&to=16087&report=gbwithparts	15196	17134	/	/	16059	16087	14	2.1	29	CR
Reptilia	Chamaeleo calcaricarens	NC_012452	17451		NC_012452	http://www.ncbi.nlm.nih.gov/nuccore/NC_012452?from=16900&to=16979&report=gbwithparts	http://www.ncbi.nlm.nih.gov/nuccore/NC_012452?from=16900&to=16979&report=gbwithparts	15196	17134	/	/	16900	16979	21	3.8	80	3' end of CR
Reptilia	Kinyongia fischeri	NC_012465	18997		NC_012465	http://www.ncbi.nlm.nih.gov/nuccore/NC_012465?from=15197&to=15639&report=gbwithparts	http://www.ncbi.nlm.nih.gov/nuccore/NC_012465?from=15197&to=15639&report=gbwithparts	15197	18506	/	/	15197	15639	56	7.9	443	5' end of CR
Reptilia	Kinyongia fischeri	NC_012465	18997		NC_012465	http://www.ncbi.nlm.nih.gov/nuccore/NC_012465?from=15624&to=17326&report=gbwithparts	http://www.ncbi.nlm.nih.gov/nuccore/NC_012465?from=15624&to=17326&report=gbwithparts	15197	18506	/	/	15624	17326	116	14.7	1703	5' end of CR
Reptilia	Kinyongia fischeri	NC_012465	18997		NC_012465	http://www.ncbi.nlm.nih.gov/nuccore/NC_012465?from=18284&to=18328&report=gbwithparts	http://www.ncbi.nlm.nih.gov/nuccore/NC_012465?from=18284&to=18328&report=gbwithparts	15197	18506	/	/	18284	18328	23	2	45	3' end of CR
Reptilia	Kinyongia fischeri	NC_012465	18997	http://www.ncbi.nlm.nih.gov/nuccore/NC_012465	NC_012465	http://www.ncbi.nlm.nih.gov/nuccore/NC_012465?from=18745&to=18835&report=gbwithparts	http://www.ncbi.nlm.nih.gov/nuccore/NC_012465?from=18745&to=18835&report=gbwithparts	15197	18506	/	/	18745	18835	41	2.2	91	non-coding region
Reptilia	Thermophis zhaoermii	NC_012816	17322		NC_012816	http://www.ncbi.nlm.nih.gov/nuccore/NC_012816?from=16234&to=16286&report=gbwithparts	http://www.ncbi.nlm.nih.gov/nuccore/NC_012816?from=16234&to=16286&report=gbwithparts	3627	4649	16230	17322	16234	16286	26	2	53	5' end of CR
Reptilia	Oplurus grandidieri	NC_012827	17122		NC_012827	http://www.ncbi.nlm.nih.gov/nuccore/NC_012827?from=16269&to=16437&report=gbwithparts	http://www.ncbi.nlm.nih.gov/nuccore/NC_012827?from=16269&to=16437&report=gbwithparts	15365	17122	/	/	16269	16437	70	2.4	169	CR
Reptilia	Oplurus grandidieri	NC_012827	17122		NC_012827	http://www.ncbi.nlm.nih.gov/nuccore/NC_012827?from=16349&to=16518&report=gbwithparts	http://www.ncbi.nlm.nih.gov/nuccore/NC_012827?from=16349&to=16518&report=gbwithparts	15365	17122	/	/	16349	16518	81	2.1	170	CR
Reptilia	Oplurus grandidieri	NC_012827	17122		NC_012827	http://www.ncbi.nlm.nih.gov/nuccore/NC_012827?from=16279&to=16698&report=gbwithparts	http://www.ncbi.nlm.nih.gov/nuccore/NC_012827?from=16279&to=16698&report=gbwithparts	15365	17122	/	/	16279	16698	151	2.8	420	3' end of CR
Reptilia	Oplurus grandidieri	NC_012827	17122		NC_012827	http://www.ncbi.nlm.nih.gov/nuccore/NC_012827?from=16430&to=16622&report=gbwithparts	http://www.ncbi.nlm.nih.gov/nuccore/NC_012827?from=16430&to=16622&report=gbwithparts	15365	17122	/	/	16430	16622	70	2.8	193	3' end of CR
Reptilia	Oplurus grandidieri	NC_012827	17122		NC_012827	http://www.ncbi.nlm.nih.gov/nuccore/NC_012827?from=16269&to=16698&report=gbwithparts	http://www.ncbi.nlm.nih.gov/nuccore/NC_012827?from=16269&to=16698&report=gbwithparts	15365	17122	/	/	16269	16698	221	1.9	430	3' end of CR
Reptilia	Oplurus grandidieri	NC_012827	17122		NC_012827	http://www.ncbi.nlm.nih.gov/nuccore/NC_012827?from=16560&to=16716&report=gbwithparts	http://www.ncbi.nlm.nih.gov/nuccore/NC_012827?from=16560&to=16716&report=gbwithparts	15365	17122	/	/	16560	16716	81	1.9	157	3' end of CR
Reptilia	Oplurus grandidieri	NC_012827	17122		NC_012827	http://www.ncbi.nlm.nih.gov/nuccore/NC_012827?from=16948&to=17061&report=gbwithparts	http://www.ncbi.nlm.nih.gov/nuccore/NC_012827?from=16948&to=17061&report=gbwithparts	15365	17122	/	/	16948	17061	11	10.4	114	3' end of CR
Reptilia	Basiliscus vittatus	NC_012829	16948	http://www.ncbi.nlm.nih.gov/nuccore/NC_012829	NC_012829	http://www.ncbi.nlm.nih.gov/nuccore/NC_012829?from=15339&to=15663&report=gbwithparts	http://www.ncbi.nlm.nih.gov/nuccore/NC_012829?from=15339&to=15663&report=gbwithparts	15387	16948	/	/	15339	15663	110	3	325	5' end of CR
Reptilia	Basiliscus vittatus	NC_012829	16948		NC_012829	http://www.ncbi.nlm.nih.gov/nuccore/NC_012829?from=16508&to=16541&report=gbwithparts	http://www.ncbi.nlm.nih.gov/nuccore/NC_012829?from=16508&to=16541&report=gbwithparts	15387	16948	/	/	16508	16541	7	4.9	34	3' end of CR
Reptilia	Gambelia wislizenii	NC_012831	17563	http://www.ncbi.nlm.nih.gov/nuccore/NC_012831	NC_012831	http://www.ncbi.nlm.nih.gov/nuccore/NC_012831?from=15382&to=16271&report=gbwithparts	http://www.ncbi.nlm.nih.gov/nuccore/NC_012831?from=15382&to=16271&report=gbwithparts	15383	17563	/	/	15382	16271	54	16.5	890	5' end of CR
Reptilia	Chalarodon madagascariensis	NC_012836	16851		NC_012836	http://www.ncbi.nlm.nih.gov/nuccore/NC_012836?from=16253&to=16426&report=gbwithparts	http://www.ncbi.nlm.nih.gov/nuccore/NC_012836?from=16253&to=16426&report=gbwithparts	15359	16851	/	/	16253	16426	67	2.6	174	3' end of CR
Reptilia	Chalarodon madagascariensis	NC_012836	16851		NC_012836	http://www.ncbi.nlm.nih.gov/nuccore/NC_012836?from=16364&to=16451&report=gbwithparts	http://www.ncbi.nlm.nih.gov/nuccore/NC_012836?from=16364&to=16451&report=gbwithparts	15359	16851	/	/	16364	16451	30	3	88	3' end of CR
Reptilia	Polychrus marmoratus	NC_012839	17743		NC_012839	http://www.ncbi.nlm.nih.gov/nuccore/NC_012839?from=15382&to=16032&report=gbwithparts	http://www.ncbi.nlm.nih.gov/nuccore/NC_012839?from=15382&to=16032&report=gbwithparts	15373	17743	/	/	15382	16032	105	6.2	651	5' end of CR
Reptilia	Polychrus marmoratus	NC_012839	17743		NC_012839	http://www.ncbi.nlm.nih.gov/nuccore/NC_012839?from=16975&to=17469&report=gbwithparts	http://www.ncbi.nlm.nih.gov/nuccore/NC_012839?from=16975&to=17469&report=gbwithparts	15373	17743	/	/	16975	17469	67	7.4	495	3' end of CR
Reptilia	Trionyx triunguis	NC_012833	16590		NC_012833	http://www.ncbi.nlm.nih.gov/nuccore/NC_012833?from=16413&to=16579&report=gbwithparts	http://www.ncbi.nlm.nih.gov/nuccore/NC_012833?from=16413&to=16579&report=gbwithparts	15513	16590	/	/	16413	16579	8	20.9	167	3' end of CR
Reptilia	Palea steindachneri	NC_013841	17243		NC_013841	http://www.ncbi.nlm.nih.gov/nuccore/NC_013841?from=15508&to=15761&report=gbwithparts	http://www.ncbi.nlm.nih.gov/nuccore/NC_013841?from=15508&to=15761&report=gbwithparts	15508	17243	/	/	15508	15761	51	5	254	5' end of CR
Reptilia	Palea steindachneri	NC_013841	17243		NC_013841	http://www.ncbi.nlm.nih.gov/nuccore/NC_013841?from=17029&to=17243&report=gbwithparts	http://www.ncbi.nlm.nih.gov/nuccore/NC_013841?from=17029&to=17243&report=gbwithparts	15508	17243	/	/	17029	17243	5	43	215	3' end of CR
Reptilia	Pseudoleptodeira latifasciata	NC_013981	18329		NC_013981	http://www.ncbi.nlm.nih.gov/nuccore/NC_013981?from=3559&to=3609&report=gbwithparts	http://www.ncbi.nlm.nih.gov/nuccore/NC_013981?from=3559&to=3609&report=gbwithparts	3558	5151	16749	18329	3559	3609	26	2	51	5' end of CR
Reptilia	Pseudoleptodeira latifasciata	NC_013981	18329		NC_013981	http://www.ncbi.nlm.nih.gov/nuccore/NC_013981?from=3561&to=3690&report=gbwithparts	http://www.ncbi.nlm.nih.gov/nuccore/NC_013981?from=3561&to=3690&report=gbwithparts	3558	5151	16749	18329	3561	3690	65	2	130	5' end of CR
Reptilia	Pseudoleptodeira latifasciata	NC_013981	18329		NC_013981	http://www.ncbi.nlm.nih.gov/nuccore/NC_013981?from=4758&to=5039&report=gbwithparts	http://www.ncbi.nlm.nih.gov/nuccore/NC_013981?from=4758&to=5039&report=gbwithparts	3558	5151	16749	18329	4758	5039	85	3.3	282	3' end of CR
Reptilia	Pseudoleptodeira latifasciata	NC_013981	18329		NC_013981	http://www.ncbi.nlm.nih.gov/nuccore/NC_013981?from=6156&to=6194&report=gbwithparts	http://www.ncbi.nlm.nih.gov/nuccore/NC_013981?from=6156&to=6194&report=gbwithparts	3558	5151	16749	18329	6156	6194	19	2.1	39	CDS-ND2
Reptilia	Pseudoleptodeira latifasciata	NC_013981	18329		NC_013981	http://www.ncbi.nlm.nih.gov/nuccore/NC_013981?from=14978&to=15017&report=gbwithparts	http://www.ncbi.nlm.nih.gov/nuccore/NC_013981?from=14978&to=15017&report=gbwithparts	3558	5151	16749	18329	14978	15017	21	2	40	CDS-ND6
Reptilia	Pseudoleptodeira latifasciata	NC_013981	18329		NC_013981	http://www.ncbi.nlm.nih.gov/nuccore/NC_013981?from=15373&to=15413&report=gbwithparts	http://www.ncbi.nlm.nih.gov/nuccore/NC_013981?from=15373&to=15413&report=gbwithparts	3558	5151	16749	18329	15373	15413	15	2.7	41	CDS-ND6
Reptilia	Pseudoleptodeira latifasciata	NC_013981	18329		NC_013981	http://www.ncbi.nlm.nih.gov/nuccore/NC_013981?from=17924&to=18205&report=gbwithparts	http://www.ncbi.nlm.nih.gov/nuccore/NC_013981?from=17924&to=18205&report=gbwithparts	3558	5151	16749	18329	17924	18205	85	3.3	282	3' end of CR
Reptilia	Sibon nebulatus	NC_013985	22887		NC_013985	http://www.ncbi.nlm.nih.gov/nuccore/NC_013985?from=6239&to=11581&report=gbwithparts	http://www.ncbi.nlm.nih.gov/nuccore/NC_013985?from=6239&to=11581&report=gbwithparts	3570	4576	21867	22887	6239	11581	214	24.9	5343	non-coding region
Reptilia	Hypsiglena slevini	NC_013987	17197		NC_013987	http://www.ncbi.nlm.nih.gov/nuccore/NC_013987?from=4402&to=4429&report=gbwithparts	http://www.ncbi.nlm.nih.gov/nuccore/NC_013987?from=4402&to=4429&report=gbwithparts	3563	4587	16166	17197	4402	4429	12	2.3	28	3' end of CR
Reptilia	Hypsiglena slevini	NC_013987	17197		NC_013987	http://www.ncbi.nlm.nih.gov/nuccore/NC_013987?from=17009&to=17036&report=gbwithparts	http://www.ncbi.nlm.nih.gov/nuccore/NC_013987?from=17009&to=17036&report=gbwithparts	3563	4587	16166	17197	17009	17036	12	2.3	28	3' end of CR
Reptilia	Imantodes cenchoa	NC_013988	22144		NC_013988	http://www.ncbi.nlm.nih.gov/nuccore/NC_013988?from=4809&to=7684&report=gbwithparts	http://www.ncbi.nlm.nih.gov/nuccore/NC_013988?from=4809&to=7684&report=gbwithparts	3581	4599	19267	20285	4809	7684	179	16.1	2876	non-coding region
Reptilia	Imantodes cenchoa	NC_013988	22144		NC_013988	http://www.ncbi.nlm.nih.gov/nuccore/NC_013988?from=20497&to=22144&report=gbwithparts	http://www.ncbi.nlm.nih.gov/nuccore/NC_013988?from=20497&to=22144&report=gbwithparts	3581	4599	19267	20285	20497	22144	179	9.2	1648	non-coding region
Reptilia	Leptodeira septentrionalis polysticta	NC_013990	23038	http://www.ncbi.nlm.nih.gov/nuccore/NC_013990	NC_013990	http://www.ncbi.nlm.nih.gov/nuccore/NC_013990?from=4464&to=6368&report=gbwithparts	http://www.ncbi.nlm.nih.gov/nuccore/NC_013990?from=4464&to=6368&report=gbwithparts	3577	6366	18280	19286	4464	6368	115	16.6	1905	3' end of CR
Reptilia	Leptodeira septentrionalis polysticta	NC_013990	23038		NC_013990	http://www.ncbi.nlm.nih.gov/nuccore/NC_013990?from=19161&to=23022&report=gbwithparts	http://www.ncbi.nlm.nih.gov/nuccore/NC_013990?from=19161&to=23022&report=gbwithparts	3577	6366	18280	19286	19161	23022	115	33.6	3862	non-coding region
Reptilia	Carettochelys insculpta	NC_014048	16439		NC_014048	http://www.ncbi.nlm.nih.gov/nuccore/NC_014048?from=16400&to=16439&report=gbwithparts	http://www.ncbi.nlm.nih.gov/nuccore/NC_014048?from=16400&to=16439&report=gbwithparts	15468	16439	/	/	16400	16439	2	19.5	40	3' end of CR
Reptilia	Apalone ferox	NC_014054	16866		NC_014054	http://www.ncbi.nlm.nih.gov/nuccore/NC_014054?from=15520&to=15826&report=gbwithparts	http://www.ncbi.nlm.nih.gov/nuccore/NC_014054?from=15520&to=15826&report=gbwithparts	15510	16866	/	/	15520	15826	50	6.1	307	5' end of CR
Reptilia	Apalone ferox	NC_014054	16866		NC_014054	http://www.ncbi.nlm.nih.gov/nuccore/NC_014054?from=15801&to=15993&report=gbwithparts	http://www.ncbi.nlm.nih.gov/nuccore/NC_014054?from=15801&to=15993&report=gbwithparts	15510	16866	/	/	15801	15993	99	1.9	193	5' end of CR
Reptilia	Apalone ferox	NC_014054	16866		NC_014054	http://www.ncbi.nlm.nih.gov/nuccore/NC_014054?from=16703&to=16785&report=gbwithparts	http://www.ncbi.nlm.nih.gov/nuccore/NC_014054?from=16703&to=16785&report=gbwithparts	15510	16866	/	/	16703	16785	2	43.5	83	3' end of CR
Reptilia	Cuora galbinifrons	NC_014102	17244		NC_014102	http://www.ncbi.nlm.nih.gov/nuccore/NC_014102?from=16624&to=16798&report=gbwithparts	http://www.ncbi.nlm.nih.gov/nuccore/NC_014102?from=16624&to=16798&report=gbwithparts	15523	17244	/	/	16624	16798	5	33.2	175	3' end of CR
Reptilia	Cuora galbinifrons	NC_014102	17244		NC_014102	http://www.ncbi.nlm.nih.gov/nuccore/NC_014102?from=16407&to=16726&report=gbwithparts	http://www.ncbi.nlm.nih.gov/nuccore/NC_014102?from=16407&to=16726&report=gbwithparts	15523	17244	/	/	16407	16726	8	40	320	CR
Reptilia	Cuora galbinifrons	NC_014102	17244		NC_014102	http://www.ncbi.nlm.nih.gov/nuccore/NC_014102?from=16727&to=17157&report=gbwithparts	http://www.ncbi.nlm.nih.gov/nuccore/NC_014102?from=16727&to=17157&report=gbwithparts	15523	17244	/	/	16727	17157	5	86.4	431	3' end of CR
Reptilia	Cuora galbinifrons	NC_014102	17244		NC_014102	http://www.ncbi.nlm.nih.gov/nuccore/NC_014102?from=16895&to=17241&report=gbwithparts	http://www.ncbi.nlm.nih.gov/nuccore/NC_014102?from=16895&to=17241&report=gbwithparts	15523	17244	/	/	16895	17241	5	68	347	3' end of CR
Reptilia	Cuora galbinifrons	NC_014102	17244		NC_014102	http://www.ncbi.nlm.nih.gov/nuccore/NC_014102?from=16895&to=17244&report=gbwithparts	http://www.ncbi.nlm.nih.gov/nuccore/NC_014102?from=16895&to=17244&report=gbwithparts	15523	17244	/	/	16895	17244	8	37.4	350	3' end of CR
Reptilia	Brookesia decaryi	NC_014174	17324		NC_014174	http://www.ncbi.nlm.nih.gov/nuccore/NC_014174?from=11111&to=11145&report=gbwithparts	http://www.ncbi.nlm.nih.gov/nuccore/NC_014174?from=11111&to=11145&report=gbwithparts	15166	17030	17095	17324	11111	11145	17	2	35	CDS-ND4
Reptilia	Brookesia decaryi	NC_014174	17324		NC_014174	http://www.ncbi.nlm.nih.gov/nuccore/NC_014174?from=16521&to=16595&report=gbwithparts	http://www.ncbi.nlm.nih.gov/nuccore/NC_014174?from=16521&to=16595&report=gbwithparts	15166	17030	17095	17324	16521	16595	18	4.4	75	3' end of CR
Reptilia	Brookesia decaryi	NC_014174	17324		NC_014174	http://www.ncbi.nlm.nih.gov/nuccore/NC_014174?from=16951&to=16975&report=gbwithparts	http://www.ncbi.nlm.nih.gov/nuccore/NC_014174?from=16951&to=16975&report=gbwithparts	15166	17030	17095	17324	16951	16975	2	12.5	25	3' end of CR
Reptilia	Brookesia decaryi	NC_014174	17324		NC_014174	http://www.ncbi.nlm.nih.gov/nuccore/NC_014174?from=17192&to=17235&report=gbwithparts	http://www.ncbi.nlm.nih.gov/nuccore/NC_014174?from=17192&to=17235&report=gbwithparts	15166	17030	17095	17324	17192	17235	2	21.5	44	CR
Reptilia	Trioceros melleri	NC_014176	16832		NC_014176	http://www.ncbi.nlm.nih.gov/nuccore/NC_014176?from=16284&to=16390&report=gbwithparts	http://www.ncbi.nlm.nih.gov/nuccore/NC_014176?from=16284&to=16390&report=gbwithparts	15244	16530	16598	16832	16284	16390	41	2.6	107	3' end of CR
Reptilia	Trioceros melleri	NC_014176	16832		NC_014176	http://www.ncbi.nlm.nih.gov/nuccore/NC_014176?from=16316&to=16390&report=gbwithparts	http://www.ncbi.nlm.nih.gov/nuccore/NC_014176?from=16316&to=16390&report=gbwithparts	15244	16530	16598	16832	16316	16390	20	3.7	75	3' end of CR
Reptilia	Trioceros melleri	NC_014176	16832		NC_014176	http://www.ncbi.nlm.nih.gov/nuccore/NC_014176?from=16379&to=16408&report=gbwithparts	http://www.ncbi.nlm.nih.gov/nuccore/NC_014176?from=16379&to=16408&report=gbwithparts	15244	16530	16598	16832	16379	16408	15	1.9	30	3' end of CR
Reptilia	Hydrosaurus amboinensis	NC_014178	16129		NC_014178	http://www.ncbi.nlm.nih.gov/nuccore/NC_014178?from=15983&to=16032&report=gbwithparts	http://www.ncbi.nlm.nih.gov/nuccore/NC_014178?from=15983&to=16032&report=gbwithparts	15307	16129	/	/	15983	16032	2	26.5	50	3' end of CR
Reptilia	Leiolepis guttata	NC_014179	16552		NC_014179	http://www.ncbi.nlm.nih.gov/nuccore/NC_014179?from=1091&to=1138&report=gbwithparts	http://www.ncbi.nlm.nih.gov/nuccore/NC_014179?from=1091&to=1138&report=gbwithparts	15386	16552	/	/	1091	1138	13	3.6	48	16S
Reptilia	Leiolepis guttata	NC_014179	16552		NC_014179	http://www.ncbi.nlm.nih.gov/nuccore/NC_014179?from=16079&to=16263&report=gbwithparts	http://www.ncbi.nlm.nih.gov/nuccore/NC_014179?from=16079&to=16263&report=gbwithparts	15386	16552	/	/	16079	16263	55	3.2	185	3' end of CR
Reptilia	Leiolepis guttata	NC_014179	16552		NC_014179	http://www.ncbi.nlm.nih.gov/nuccore/NC_014179?from=16324&to=16363&report=gbwithparts	http://www.ncbi.nlm.nih.gov/nuccore/NC_014179?from=16324&to=16363&report=gbwithparts	15386	16552	/	/	16324	16363	7	5.6	40	3' end of CR
Reptilia	Leiolepis guttata	NC_014179	16552		NC_014179	http://www.ncbi.nlm.nih.gov/nuccore/NC_014179?from=16324&to=16366&report=gbwithparts	http://www.ncbi.nlm.nih.gov/nuccore/NC_014179?from=16324&to=16366&report=gbwithparts	15386	16552	/	/	16324	16366	2	23.5	43	3' end of CR
Reptilia	Leiolepis guttata	NC_014179	16552		NC_014179	http://www.ncbi.nlm.nih.gov/nuccore/NC_014179?from=16324&to=16366&report=gbwithparts	http://www.ncbi.nlm.nih.gov/nuccore/NC_014179?from=16324&to=16366&report=gbwithparts	15386	16552	/	/	16324	16366	9	4.7	43	3' end of CR
Reptilia	Acanthosaura armata	NC_014175	16544		NC_014175	http://www.ncbi.nlm.nih.gov/nuccore/NC_014175?from=15855&to=15890&report=gbwithparts	http://www.ncbi.nlm.nih.gov/nuccore/NC_014175?from=15855&to=15890&report=gbwithparts	15083	16544	/	/	15855	15890	9	4.1	36	CR
Reptilia	Acanthosaura armata	NC_014175	16544		NC_014175	http://www.ncbi.nlm.nih.gov/nuccore/NC_014175?from=16035&to=16101&report=gbwithparts	http://www.ncbi.nlm.nih.gov/nuccore/NC_014175?from=16035&to=16101&report=gbwithparts	15083	16544	/	/	16035	16101	4	17.8	67	3' end of CR
Reptilia	Acanthosaura armata	NC_014175	16544		NC_014175	http://www.ncbi.nlm.nih.gov/nuccore/NC_014175?from=16035&to=16100&report=gbwithparts	http://www.ncbi.nlm.nih.gov/nuccore/NC_014175?from=16035&to=16100&report=gbwithparts	15083	16544	/	/	16035	16100	30	2.3	66	3' end of CR
Reptilia	Acanthosaura armata	NC_014175	16544		NC_014175	http://www.ncbi.nlm.nih.gov/nuccore/NC_014175?from=16035&to=16101&report=gbwithparts	http://www.ncbi.nlm.nih.gov/nuccore/NC_014175?from=16035&to=16101&report=gbwithparts	15083	16544	/	/	16035	16101	34	2	67	3' end of CR
Reptilia	Acanthosaura armata	NC_014175	16544		NC_014175	http://www.ncbi.nlm.nih.gov/nuccore/NC_014175?from=16035&to=16175&report=gbwithparts	http://www.ncbi.nlm.nih.gov/nuccore/NC_014175?from=16035&to=16175&report=gbwithparts	15083	16544	/	/	16035	16175	26	5.2	141	3' end of CR
Reptilia	Acanthosaura armata	NC_014175	16544		NC_014175	http://www.ncbi.nlm.nih.gov/nuccore/NC_014175?from=16125&to=16175&report=gbwithparts	http://www.ncbi.nlm.nih.gov/nuccore/NC_014175?from=16125&to=16175&report=gbwithparts	15083	16544	/	/	16125	16175	4	13.5	51	3' end of CR
Reptilia	Acanthosaura armata	NC_014175	16544		NC_014175	http://www.ncbi.nlm.nih.gov/nuccore/NC_014175?from=15998&to=16176&report=gbwithparts	http://www.ncbi.nlm.nih.gov/nuccore/NC_014175?from=15998&to=16176&report=gbwithparts	15083	16544	/	/	15998	16176	90	2	179	3' end of CR
Reptilia	Acanthosaura armata	NC_014175	16544		NC_014175	http://www.ncbi.nlm.nih.gov/nuccore/NC_014175?from=16125&to=16175&report=gbwithparts	http://www.ncbi.nlm.nih.gov/nuccore/NC_014175?from=16125&to=16175&report=gbwithparts	15083	16544	/	/	16125	16175	7	6.8	51	3' end of CR
Reptilia	Uromastyx benti	NC_014182	16380		NC_014182	http://www.ncbi.nlm.nih.gov/nuccore/NC_014182?from=16356&to=16380&report=gbwithparts	http://www.ncbi.nlm.nih.gov/nuccore/NC_014182?from=16356&to=16380&report=gbwithparts	15391	16380	/	/	16356	16380	13	1.9	25	3' end of CR
Reptilia	Anilius scytale	NC_014343	17713	http://www.ncbi.nlm.nih.gov/nuccore/NC_014343	NC_014343	http://www.ncbi.nlm.nih.gov/nuccore/NC_014343?from=4409&to=4830&report=gbwithparts	http://www.ncbi.nlm.nih.gov/nuccore/NC_014343?from=4409&to=4830&report=gbwithparts	3594	4827	16354	17713	4409	4830	96	4.4	422	3' end of CR
Reptilia	Anilius scytale	NC_014343	17713	http://www.ncbi.nlm.nih.gov/nuccore/NC_014343	NC_014343	http://www.ncbi.nlm.nih.gov/nuccore/NC_014343?from=4409&to=4828&report=gbwithparts	http://www.ncbi.nlm.nih.gov/nuccore/NC_014343?from=4409&to=4828&report=gbwithparts	3594	4827	16354	17713	4409	4828	192	2.2	420	3' end of CR
Reptilia	Anilius scytale	NC_014343	17713		NC_014343	http://www.ncbi.nlm.nih.gov/nuccore/NC_014343?from=17218&to=17698&report=gbwithparts	http://www.ncbi.nlm.nih.gov/nuccore/NC_014343?from=17218&to=17698&report=gbwithparts	3594	4827	16354	17713	17218	17698	96	5	481	3' end of CR
Reptilia	Cuora pani	NC_014401	16922		NC_014401	http://www.ncbi.nlm.nih.gov/nuccore/NC_014401?from=16402&to=16917&report=gbwithparts	http://www.ncbi.nlm.nih.gov/nuccore/NC_014401?from=16402&to=16917&report=gbwithparts	15521	16922	/	/	16402	16917	8	64.5	516	3' end of CR
Reptilia	Kinosternon leucostomum	NC_014577	16559		NC_014577	http://www.ncbi.nlm.nih.gov/nuccore/NC_014577?from=16468&to=16521&report=gbwithparts	http://www.ncbi.nlm.nih.gov/nuccore/NC_014577?from=16468&to=16521&report=gbwithparts	15554	16559	/	/	16468	16521	2	27	54	3' end of CR
Reptilia	Crocodylus mindorensis	NC_014670	16939		NC_014670	http://www.ncbi.nlm.nih.gov/nuccore/NC_014670?from=16301&to=16357&report=gbwithparts	http://www.ncbi.nlm.nih.gov/nuccore/NC_014670?from=16301&to=16357&report=gbwithparts	15715	16939	/	/	16301	16357	1	57	57	CR
Reptilia	Crocodylus mindorensis	NC_014670	16939		NC_014670	http://www.ncbi.nlm.nih.gov/nuccore/NC_014670?from=16301&to=16358&report=gbwithparts	http://www.ncbi.nlm.nih.gov/nuccore/NC_014670?from=16301&to=16358&report=gbwithparts	15715	16939	/	/	16301	16358	29	2	58	CR
Reptilia	Crocodylus mindorensis	NC_014670	16939		NC_014670	http://www.ncbi.nlm.nih.gov/nuccore/NC_014670?from=16429&to=16482&report=gbwithparts	http://www.ncbi.nlm.nih.gov/nuccore/NC_014670?from=16429&to=16482&report=gbwithparts	15715	16939	/	/	16429	16482	11	5.1	54	CR
Reptilia	Crocodylus mindorensis	NC_014670	16939		NC_014670	http://www.ncbi.nlm.nih.gov/nuccore/NC_014670?from=16429&to=16480&report=gbwithparts	http://www.ncbi.nlm.nih.gov/nuccore/NC_014670?from=16429&to=16480&report=gbwithparts	15715	16939	/	/	16429	16480	10	5	52	CR
Reptilia	Crocodylus mindorensis	NC_014670	16939		NC_014670	http://www.ncbi.nlm.nih.gov/nuccore/NC_014670?from=16397&to=16591&report=gbwithparts	http://www.ncbi.nlm.nih.gov/nuccore/NC_014670?from=16397&to=16591&report=gbwithparts	15715	16939	/	/	16397	16591	70	2.8	195	3' end of CR
Reptilia	Crocodylus mindorensis	NC_014670	16939		NC_014670	http://www.ncbi.nlm.nih.gov/nuccore/NC_014670?from=16500&to=16551&report=gbwithparts	http://www.ncbi.nlm.nih.gov/nuccore/NC_014670?from=16500&to=16551&report=gbwithparts	15715	16939	/	/	16500	16551	10	5	52	3' end of CR
Reptilia	Crocodylus mindorensis	NC_014670	16939		NC_014670	http://www.ncbi.nlm.nih.gov/nuccore/NC_014670?from=16501&to=16545&report=gbwithparts	http://www.ncbi.nlm.nih.gov/nuccore/NC_014670?from=16501&to=16545&report=gbwithparts	15715	16939	/	/	16501	16545	20	2.3	45	3' end of CR
Reptilia	Crocodylus mindorensis	NC_014670	16939		NC_014670	http://www.ncbi.nlm.nih.gov/nuccore/NC_014670?from=16606&to=16779&report=gbwithparts	http://www.ncbi.nlm.nih.gov/nuccore/NC_014670?from=16606&to=16779&report=gbwithparts	15715	16939	/	/	16606	16779	10	15.2	174	3' end of CR
Reptilia	Crocodylus mindorensis	NC_014670	16939		NC_014670	http://www.ncbi.nlm.nih.gov/nuccore/NC_014670?from=16491&to=16695&report=gbwithparts	http://www.ncbi.nlm.nih.gov/nuccore/NC_014670?from=16491&to=16695&report=gbwithparts	15715	16939	/	/	16491	16695	106	1.9	205	3' end of CR
Reptilia	Crocodylus mindorensis	NC_014670	16939		NC_014670	http://www.ncbi.nlm.nih.gov/nuccore/NC_014670?from=16616&to=16828&report=gbwithparts	http://www.ncbi.nlm.nih.gov/nuccore/NC_014670?from=16616&to=16828&report=gbwithparts	15715	16939	/	/	16616	16828	60	3.5	213	3' end of CR
Reptilia	Crocodylus mindorensis	NC_014670	16939		NC_014670	http://www.ncbi.nlm.nih.gov/nuccore/NC_014670?from=16598&to=16779&report=gbwithparts	http://www.ncbi.nlm.nih.gov/nuccore/NC_014670?from=16598&to=16779&report=gbwithparts	15715	16939	/	/	16598	16779	70	2.6	182	3' end of CR
Reptilia	Crocodylus mindorensis	NC_014670	16939		NC_014670	http://www.ncbi.nlm.nih.gov/nuccore/NC_014670?from=16746&to=16847&report=gbwithparts	http://www.ncbi.nlm.nih.gov/nuccore/NC_014670?from=16746&to=16847&report=gbwithparts	15715	16939	/	/	16746	16847	49	2.1	102	3' end of CR
Reptilia	Crocodylus mindorensis	NC_014670	16939		NC_014670	http://www.ncbi.nlm.nih.gov/nuccore/NC_014670?from=16796&to=16828&report=gbwithparts	http://www.ncbi.nlm.nih.gov/nuccore/NC_014670?from=16796&to=16828&report=gbwithparts	15715	16939	/	/	16796	16828	10	3.2	33	3' end of CR
Reptilia	Crocodylus palustris	NC_014706	17052		NC_014706	http://www.ncbi.nlm.nih.gov/nuccore/NC_014706?from=16293&to=16334&report=gbwithparts	http://www.ncbi.nlm.nih.gov/nuccore/NC_014706?from=16293&to=16334&report=gbwithparts	15720	17052	/	/	16293	16334	1	42	42	CR
Reptilia	Crocodylus palustris	NC_014706	17052		NC_014706	http://www.ncbi.nlm.nih.gov/nuccore/NC_014706?from=16353&to=16394&report=gbwithparts	http://www.ncbi.nlm.nih.gov/nuccore/NC_014706?from=16353&to=16394&report=gbwithparts	15720	17052	/	/	16353	16394	11	4	42	CR
Reptilia	Crocodylus palustris	NC_014706	17052		NC_014706	http://www.ncbi.nlm.nih.gov/nuccore/NC_014706?from=16404&to=16448&report=gbwithparts	http://www.ncbi.nlm.nih.gov/nuccore/NC_014706?from=16404&to=16448&report=gbwithparts	15720	17052	/	/	16404	16448	11	4.1	45	CR
Reptilia	Crocodylus palustris	NC_014706	17052		NC_014706	http://www.ncbi.nlm.nih.gov/nuccore/NC_014706?from=16402&to=16957&report=gbwithparts	http://www.ncbi.nlm.nih.gov/nuccore/NC_014706?from=16402&to=16957&report=gbwithparts	15720	17052	/	/	16402	16957	61	9.1	556	3' end of CR
Reptilia	Crocodylus palustris	NC_014706	17052		NC_014706	http://www.ncbi.nlm.nih.gov/nuccore/NC_014706?from=16465&to=16509&report=gbwithparts	http://www.ncbi.nlm.nih.gov/nuccore/NC_014706?from=16465&to=16509&report=gbwithparts	15720	17052	/	/	16465	16509	10	4.2	45	CR
Reptilia	Crocodylus palustris	NC_014706	17052		NC_014706	http://www.ncbi.nlm.nih.gov/nuccore/NC_014706?from=16465&to=16509&report=gbwithparts	http://www.ncbi.nlm.nih.gov/nuccore/NC_014706?from=16465&to=16509&report=gbwithparts	15720	17052	/	/	16465	16509	11	4.1	45	CR
Reptilia	Crocodylus palustris	NC_014706	17052		NC_014706	http://www.ncbi.nlm.nih.gov/nuccore/NC_014706?from=16526&to=16570&report=gbwithparts	http://www.ncbi.nlm.nih.gov/nuccore/NC_014706?from=16526&to=16570&report=gbwithparts	15720	17052	/	/	16526	16570	10	4.2	45	CR
Reptilia	Crocodylus palustris	NC_014706	17052		NC_014706	http://www.ncbi.nlm.nih.gov/nuccore/NC_014706?from=16526&to=16570&report=gbwithparts	http://www.ncbi.nlm.nih.gov/nuccore/NC_014706?from=16526&to=16570&report=gbwithparts	15720	17052	/	/	16526	16570	11	4.1	45	CR
Reptilia	Crocodylus palustris	NC_014706	17052		NC_014706	http://www.ncbi.nlm.nih.gov/nuccore/NC_014706?from=16587&to=16631&report=gbwithparts	http://www.ncbi.nlm.nih.gov/nuccore/NC_014706?from=16587&to=16631&report=gbwithparts	15720	17052	/	/	16587	16631	10	4.2	45	3' end of CR
Reptilia	Crocodylus palustris	NC_014706	17052		NC_014706	http://www.ncbi.nlm.nih.gov/nuccore/NC_014706?from=16587&to=16631&report=gbwithparts	http://www.ncbi.nlm.nih.gov/nuccore/NC_014706?from=16587&to=16631&report=gbwithparts	15720	17052	/	/	16587	16631	11	4.1	45	3' end of CR
Reptilia	Crocodylus palustris	NC_014706	17052		NC_014706	http://www.ncbi.nlm.nih.gov/nuccore/NC_014706?from=16648&to=16692&report=gbwithparts	http://www.ncbi.nlm.nih.gov/nuccore/NC_014706?from=16648&to=16692&report=gbwithparts	15720	17052	/	/	16648	16692	10	4.2	45	3' end of CR
Reptilia	Crocodylus palustris	NC_014706	17052		NC_014706	http://www.ncbi.nlm.nih.gov/nuccore/NC_014706?from=16648&to=16692&report=gbwithparts	http://www.ncbi.nlm.nih.gov/nuccore/NC_014706?from=16648&to=16692&report=gbwithparts	15720	17052	/	/	16648	16692	11	4.1	45	3' end of CR
Reptilia	Crocodylus palustris	NC_014706	17052		NC_014706	http://www.ncbi.nlm.nih.gov/nuccore/NC_014706?from=16709&to=16753&report=gbwithparts	http://www.ncbi.nlm.nih.gov/nuccore/NC_014706?from=16709&to=16753&report=gbwithparts	15720	17052	/	/	16709	16753	10	4.2	45	3' end of CR
Reptilia	Crocodylus palustris	NC_014706	17052		NC_014706	http://www.ncbi.nlm.nih.gov/nuccore/NC_014706?from=16709&to=16753&report=gbwithparts	http://www.ncbi.nlm.nih.gov/nuccore/NC_014706?from=16709&to=16753&report=gbwithparts	15720	17052	/	/	16709	16753	11	4.1	45	3' end of CR
Reptilia	Crocodylus palustris	NC_014706	17052		NC_014706	http://www.ncbi.nlm.nih.gov/nuccore/NC_014706?from=16770&to=16814&report=gbwithparts	http://www.ncbi.nlm.nih.gov/nuccore/NC_014706?from=16770&to=16814&report=gbwithparts	15720	17052	/	/	16770	16814	10	4.2	45	3' end of CR
Reptilia	Crocodylus palustris	NC_014706	17052		NC_014706	http://www.ncbi.nlm.nih.gov/nuccore/NC_014706?from=16770&to=16814&report=gbwithparts	http://www.ncbi.nlm.nih.gov/nuccore/NC_014706?from=16770&to=16814&report=gbwithparts	15720	17052	/	/	16770	16814	11	4.1	45	3' end of CR
Reptilia	Crocodylus palustris	NC_014706	17052		NC_014706	http://www.ncbi.nlm.nih.gov/nuccore/NC_014706?from=16831&to=16875&report=gbwithparts	http://www.ncbi.nlm.nih.gov/nuccore/NC_014706?from=16831&to=16875&report=gbwithparts	15720	17052	/	/	16831	16875	10	4.2	45	3' end of CR
Reptilia	Crocodylus palustris	NC_014706	17052		NC_014706	http://www.ncbi.nlm.nih.gov/nuccore/NC_014706?from=16831&to=16875&report=gbwithparts	http://www.ncbi.nlm.nih.gov/nuccore/NC_014706?from=16831&to=16875&report=gbwithparts	15720	17052	/	/	16831	16875	11	4.1	45	3' end of CR
Reptilia	Crocodylus palustris	NC_014706	17052		NC_014706	http://www.ncbi.nlm.nih.gov/nuccore/NC_014706?from=16892&to=16936&report=gbwithparts	http://www.ncbi.nlm.nih.gov/nuccore/NC_014706?from=16892&to=16936&report=gbwithparts	15720	17052	/	/	16892	16936	10	4.2	45	3' end of CR
Reptilia	Crocodylus palustris	NC_014706	17052		NC_014706	http://www.ncbi.nlm.nih.gov/nuccore/NC_014706?from=16892&to=16936&report=gbwithparts	http://www.ncbi.nlm.nih.gov/nuccore/NC_014706?from=16892&to=16936&report=gbwithparts	15720	17052	/	/	16892	16936	11	4.1	45	3' end of CR
Reptilia	Cuora amboinensis	NC_014769	16708		NC_014769	http://www.ncbi.nlm.nih.gov/nuccore/NC_014769?from=16409&to=16651&report=gbwithparts	http://www.ncbi.nlm.nih.gov/nuccore/NC_014769?from=16409&to=16651&report=gbwithparts	15527	16708	/	/	16409	16651	8	30.4	243	3' end of CR
Reptilia	Cuora amboinensis	NC_014769	16708		NC_014769	http://www.ncbi.nlm.nih.gov/nuccore/NC_014769?from=16415&to=16704&report=gbwithparts	http://www.ncbi.nlm.nih.gov/nuccore/NC_014769?from=16415&to=16704&report=gbwithparts	15527	16708	/	/	16415	16704	6	43.5	290	3' end of CR
Reptilia	Cuora amboinensis	NC_014769	16708		NC_014769	http://www.ncbi.nlm.nih.gov/nuccore/NC_014769?from=16647&to=16702&report=gbwithparts	http://www.ncbi.nlm.nih.gov/nuccore/NC_014769?from=16647&to=16702&report=gbwithparts	15527	16708	/	/	16647	16702	10	5.6	56	3' end of CR
Reptilia	Cuora amboinensis	NC_014769	16708		NC_014769	http://www.ncbi.nlm.nih.gov/nuccore/NC_014769?from=16639&to=16704&report=gbwithparts	http://www.ncbi.nlm.nih.gov/nuccore/NC_014769?from=16639&to=16704&report=gbwithparts	15527	16708	/	/	16639	16704	20	3.4	66	3' end of CR
Reptilia	Hemidactylus frenatus	NC_012902	16891		NC_012902	http://www.ncbi.nlm.nih.gov/nuccore/NC_012902?from=15388&to=15800&report=gbwithparts	http://www.ncbi.nlm.nih.gov/nuccore/NC_012902?from=15388&to=15800&report=gbwithparts	15383	16891	/	/	15388	15800	74	5.6	413	5' end of CR
Reptilia	Hemidactylus frenatus	NC_012902	16891		NC_012902	http://www.ncbi.nlm.nih.gov/nuccore/NC_012902?from=15655&to=15769&report=gbwithparts	http://www.ncbi.nlm.nih.gov/nuccore/NC_012902?from=15655&to=15769&report=gbwithparts	15383	16891	/	/	15655	15769	35	3.2	115	5' end of CR
Reptilia	Hemidactylus frenatus	NC_012902	16891		NC_012902	http://www.ncbi.nlm.nih.gov/nuccore/NC_012902?from=15678&to=15793&report=gbwithparts	http://www.ncbi.nlm.nih.gov/nuccore/NC_012902?from=15678&to=15793&report=gbwithparts	15383	16891	/	/	15678	15793	35	3.2	116	5' end of CR
Reptilia	Anolis carolinensis	NC_010972	17223		NC_010972	http://www.ncbi.nlm.nih.gov/nuccore/NC_010972?from=15359&to=15920&report=gbwithparts	http://www.ncbi.nlm.nih.gov/nuccore/NC_010972?from=15359&to=15920&report=gbwithparts	15348	17223	/	/	15359	15920	59	9.5	562	5' end of CR
Reptilia	Mauremys megalocephala	NC_015101	16783		NC_015101	http://www.ncbi.nlm.nih.gov/nuccore/NC_015101?from=16426&to=16783&report=gbwithparts	http://www.ncbi.nlm.nih.gov/nuccore/NC_015101?from=16426&to=16783&report=gbwithparts	15530	16783	/	/	16426	16783	5	71.2	358	3' end of CR
Reptilia	Crocodylus moreletii	NC_015235	16827		NC_015235	http://www.ncbi.nlm.nih.gov/nuccore/NC_015235?from=16324&to=16356&report=gbwithparts	http://www.ncbi.nlm.nih.gov/nuccore/NC_015235?from=16324&to=16356&report=gbwithparts	15752	16827	/	/	16324	16356	16	2.1	33	CR
Reptilia	Crocodylus moreletii	NC_015235	16827		NC_015235	http://www.ncbi.nlm.nih.gov/nuccore/NC_015235?from=16321&to=16354&report=gbwithparts	http://www.ncbi.nlm.nih.gov/nuccore/NC_015235?from=16321&to=16354&report=gbwithparts	15752	16827	/	/	16321	16354	1	34	34	CR
Reptilia	Crocodylus moreletii	NC_015235	16827		NC_015235	http://www.ncbi.nlm.nih.gov/nuccore/NC_015235?from=16455&to=16494&report=gbwithparts	http://www.ncbi.nlm.nih.gov/nuccore/NC_015235?from=16455&to=16494&report=gbwithparts	15752	16827	/	/	16455	16494	10	3.9	40	3' end of CR
Reptilia	Crocodylus moreletii	NC_015235	16827		NC_015235	http://www.ncbi.nlm.nih.gov/nuccore/NC_015235?from=16448&to=16494&report=gbwithparts	http://www.ncbi.nlm.nih.gov/nuccore/NC_015235?from=16448&to=16494&report=gbwithparts	15752	16827	/	/	16448	16494	11	4.4	47	3' end of CR
Reptilia	Crocodylus moreletii	NC_015235	16827		NC_015235	http://www.ncbi.nlm.nih.gov/nuccore/NC_015235?from=16416&to=16615&report=gbwithparts	http://www.ncbi.nlm.nih.gov/nuccore/NC_015235?from=16416&to=16615&report=gbwithparts	15752	16827	/	/	16416	16615	70	2.8	200	3' end of CR
Reptilia	Crocodylus moreletii	NC_015235	16827		NC_015235	http://www.ncbi.nlm.nih.gov/nuccore/NC_015235?from=16519&to=16572&report=gbwithparts	http://www.ncbi.nlm.nih.gov/nuccore/NC_015235?from=16519&to=16572&report=gbwithparts	15752	16827	/	/	16519	16572	10	5.2	54	3' end of CR
Reptilia	Crocodylus moreletii	NC_015235	16827		NC_015235	http://www.ncbi.nlm.nih.gov/nuccore/NC_015235?from=16519&to=16572&report=gbwithparts	http://www.ncbi.nlm.nih.gov/nuccore/NC_015235?from=16519&to=16572&report=gbwithparts	15752	16827	/	/	16519	16572	21	2.6	54	3' end of CR
Reptilia	Crocodylus moreletii	NC_015235	16827		NC_015235	http://www.ncbi.nlm.nih.gov/nuccore/NC_015235?from=16538&to=16743&report=gbwithparts	http://www.ncbi.nlm.nih.gov/nuccore/NC_015235?from=16538&to=16743&report=gbwithparts	15752	16827	/	/	16538	16743	51	4.1	206	3' end of CR
Reptilia	Crocodylus johnsoni	NC_015238	16851		NC_015238	http://www.ncbi.nlm.nih.gov/nuccore/NC_015238?from=16321&to=16373&report=gbwithparts	http://www.ncbi.nlm.nih.gov/nuccore/NC_015238?from=16321&to=16373&report=gbwithparts	15733	16851	/	/	16321	16373	7	7.7	53	CR
Reptilia	Crocodylus johnsoni	NC_015238	16851		NC_015238	http://www.ncbi.nlm.nih.gov/nuccore/NC_015238?from=16321&to=16366&report=gbwithparts	http://www.ncbi.nlm.nih.gov/nuccore/NC_015238?from=16321&to=16366&report=gbwithparts	15733	16851	/	/	16321	16366	11	4.1	46	CR
Reptilia	Crocodylus johnsoni	NC_015238	16851		NC_015238	http://www.ncbi.nlm.nih.gov/nuccore/NC_015238?from=16321&to=16366&report=gbwithparts	http://www.ncbi.nlm.nih.gov/nuccore/NC_015238?from=16321&to=16366&report=gbwithparts	15733	16851	/	/	16321	16366	23	2	46	CR
Reptilia	Crocodylus johnsoni	NC_015238	16851		NC_015238	http://www.ncbi.nlm.nih.gov/nuccore/NC_015238?from=16321&to=16366&report=gbwithparts	http://www.ncbi.nlm.nih.gov/nuccore/NC_015238?from=16321&to=16366&report=gbwithparts	15733	16851	/	/	16321	16366	1	46	46	CR
Reptilia	Crocodylus johnsoni	NC_015238	16851		NC_015238	http://www.ncbi.nlm.nih.gov/nuccore/NC_015238?from=16418&to=16758&report=gbwithparts	http://www.ncbi.nlm.nih.gov/nuccore/NC_015238?from=16418&to=16758&report=gbwithparts	15733	16851	/	/	16418	16758	61	5.6	341	3' end of CR
Reptilia	Crocodylus johnsoni	NC_015238	16851		NC_015238	http://www.ncbi.nlm.nih.gov/nuccore/NC_015238?from=16451&to=16488&report=gbwithparts	http://www.ncbi.nlm.nih.gov/nuccore/NC_015238?from=16451&to=16488&report=gbwithparts	15733	16851	/	/	16451	16488	11	3.5	38	3' end of CR
Reptilia	Crocodylus johnsoni	NC_015238	16851		NC_015238	http://www.ncbi.nlm.nih.gov/nuccore/NC_015238?from=16451&to=16495&report=gbwithparts	http://www.ncbi.nlm.nih.gov/nuccore/NC_015238?from=16451&to=16495&report=gbwithparts	15733	16851	/	/	16451	16495	11	4.2	45	3' end of CR
Reptilia	Crocodylus johnsoni	NC_015238	16851		NC_015238	http://www.ncbi.nlm.nih.gov/nuccore/NC_015238?from=16512&to=16549&report=gbwithparts	http://www.ncbi.nlm.nih.gov/nuccore/NC_015238?from=16512&to=16549&report=gbwithparts	15733	16851	/	/	16512	16549	11	3.5	38	3' end of CR
Reptilia	Crocodylus johnsoni	NC_015238	16851		NC_015238	http://www.ncbi.nlm.nih.gov/nuccore/NC_015238?from=16512&to=16556&report=gbwithparts	http://www.ncbi.nlm.nih.gov/nuccore/NC_015238?from=16512&to=16556&report=gbwithparts	15733	16851	/	/	16512	16556	11	4.2	45	3' end of CR
Reptilia	Crocodylus johnsoni	NC_015238	16851		NC_015238	http://www.ncbi.nlm.nih.gov/nuccore/NC_015238?from=16573&to=16610&report=gbwithparts	http://www.ncbi.nlm.nih.gov/nuccore/NC_015238?from=16573&to=16610&report=gbwithparts	15733	16851	/	/	16573	16610	11	3.5	38	3' end of CR
Reptilia	Crocodylus johnsoni	NC_015238	16851		NC_015238	http://www.ncbi.nlm.nih.gov/nuccore/NC_015238?from=16573&to=16617&report=gbwithparts	http://www.ncbi.nlm.nih.gov/nuccore/NC_015238?from=16573&to=16617&report=gbwithparts	15733	16851	/	/	16573	16617	11	4.2	45	3' end of CR
Reptilia	Crocodylus johnsoni	NC_015238	16851		NC_015238	http://www.ncbi.nlm.nih.gov/nuccore/NC_015238?from=16634&to=16671&report=gbwithparts	http://www.ncbi.nlm.nih.gov/nuccore/NC_015238?from=16634&to=16671&report=gbwithparts	15733	16851	/	/	16634	16671	11	3.5	38	3' end of CR
Reptilia	Crocodylus johnsoni	NC_015238	16851		NC_015238	http://www.ncbi.nlm.nih.gov/nuccore/NC_015238?from=16634&to=16678&report=gbwithparts	http://www.ncbi.nlm.nih.gov/nuccore/NC_015238?from=16634&to=16678&report=gbwithparts	15733	16851	/	/	16634	16678	11	4.2	45	3' end of CR
Reptilia	Crocodylus johnsoni	NC_015238	16851		NC_015238	http://www.ncbi.nlm.nih.gov/nuccore/NC_015238?from=16695&to=16731&report=gbwithparts	http://www.ncbi.nlm.nih.gov/nuccore/NC_015238?from=16695&to=16731&report=gbwithparts	15733	16851	/	/	16695	16731	11	3.4	37	3' end of CR
Reptilia	Crocodylus johnsoni	NC_015238	16851		NC_015238	http://www.ncbi.nlm.nih.gov/nuccore/NC_015238?from=16695&to=16738&report=gbwithparts	http://www.ncbi.nlm.nih.gov/nuccore/NC_015238?from=16695&to=16738&report=gbwithparts	15733	16851	/	/	16695	16738	11	4.1	44	3' end of CR
Reptilia	Pseudotrapelus sinaitus	NC_013603	16560		NC_013603	http://www.ncbi.nlm.nih.gov/nuccore/NC_013603?from=16047&to=16499&report=gbwithparts	http://www.ncbi.nlm.nih.gov/nuccore/NC_013603?from=16047&to=16499&report=gbwithparts	15050	16560	/	/	16047	16499	182	2.5	453	3' end of CR
Reptilia	Crocodylus acutus	NC_015647	16883		NC_015647	http://www.ncbi.nlm.nih.gov/nuccore/NC_015647?from=16321&to=16357&report=gbwithparts	http://www.ncbi.nlm.nih.gov/nuccore/NC_015647?from=16321&to=16357&report=gbwithparts	15729	16883	/	/	16321	16357	18	2.1	37	CR
Reptilia	Crocodylus acutus	NC_015647	16883		NC_015647	http://www.ncbi.nlm.nih.gov/nuccore/NC_015647?from=16319&to=16355&report=gbwithparts	http://www.ncbi.nlm.nih.gov/nuccore/NC_015647?from=16319&to=16355&report=gbwithparts	15729	16883	/	/	16319	16355	1	37	37	CR
Reptilia	Crocodylus acutus	NC_015647	16883		NC_015647	http://www.ncbi.nlm.nih.gov/nuccore/NC_015647?from=16449&to=16485&report=gbwithparts	http://www.ncbi.nlm.nih.gov/nuccore/NC_015647?from=16449&to=16485&report=gbwithparts	15729	16883	/	/	16449	16485	10	3.6	37	3' end of CR
Reptilia	Crocodylus acutus	NC_015647	16883		NC_015647	http://www.ncbi.nlm.nih.gov/nuccore/NC_015647?from=16426&to=16620&report=gbwithparts	http://www.ncbi.nlm.nih.gov/nuccore/NC_015647?from=16426&to=16620&report=gbwithparts	15729	16883	/	/	16426	16620	70	2.8	195	3' end of CR
Reptilia	Crocodylus acutus	NC_015647	16883		NC_015647	http://www.ncbi.nlm.nih.gov/nuccore/NC_015647?from=16531&to=16555&report=gbwithparts	http://www.ncbi.nlm.nih.gov/nuccore/NC_015647?from=16531&to=16555&report=gbwithparts	15729	16883	/	/	16531	16555	10	2.5	25	3' end of CR
Reptilia	Crocodylus acutus	NC_015647	16883		NC_015647	http://www.ncbi.nlm.nih.gov/nuccore/NC_015647?from=16551&to=16796&report=gbwithparts	http://www.ncbi.nlm.nih.gov/nuccore/NC_015647?from=16551&to=16796&report=gbwithparts	15729	16883	/	/	16551	16796	51	4.8	246	3' end of CR
Reptilia	Crocodylus intermedius	NC_015648	16828		NC_015648	http://www.ncbi.nlm.nih.gov/nuccore/NC_015648?from=16319&to=16351&report=gbwithparts	http://www.ncbi.nlm.nih.gov/nuccore/NC_015648?from=16319&to=16351&report=gbwithparts	15729	16828	/	/	16319	16351	1	33	33	CR
Reptilia	Crocodylus intermedius	NC_015648	16828		NC_015648	http://www.ncbi.nlm.nih.gov/nuccore/NC_015648?from=16319&to=16353&report=gbwithparts	http://www.ncbi.nlm.nih.gov/nuccore/NC_015648?from=16319&to=16353&report=gbwithparts	15729	16828	/	/	16319	16353	17	2.1	35	CR
Reptilia	Crocodylus intermedius	NC_015648	16828		NC_015648	http://www.ncbi.nlm.nih.gov/nuccore/NC_015648?from=16446&to=16482&report=gbwithparts	http://www.ncbi.nlm.nih.gov/nuccore/NC_015648?from=16446&to=16482&report=gbwithparts	15729	16828	/	/	16446	16482	11	3.5	37	3' end of CR
Reptilia	Crocodylus intermedius	NC_015648	16828		NC_015648	http://www.ncbi.nlm.nih.gov/nuccore/NC_015648?from=16447&to=16501&report=gbwithparts	http://www.ncbi.nlm.nih.gov/nuccore/NC_015648?from=16447&to=16501&report=gbwithparts	15729	16828	/	/	16447	16501	21	2.6	55	3' end of CR
Reptilia	Crocodylus intermedius	NC_015648	16828		NC_015648	http://www.ncbi.nlm.nih.gov/nuccore/NC_015648?from=16447&to=16483&report=gbwithparts	http://www.ncbi.nlm.nih.gov/nuccore/NC_015648?from=16447&to=16483&report=gbwithparts	15729	16828	/	/	16447	16483	10	3.6	37	3' end of CR
Reptilia	Crocodylus intermedius	NC_015648	16828		NC_015648	http://www.ncbi.nlm.nih.gov/nuccore/NC_015648?from=16423&to=16622&report=gbwithparts	http://www.ncbi.nlm.nih.gov/nuccore/NC_015648?from=16423&to=16622&report=gbwithparts	15729	16828	/	/	16423	16622	71	2.8	200	3' end of CR
Reptilia	Crocodylus intermedius	NC_015648	16828		NC_015648	http://www.ncbi.nlm.nih.gov/nuccore/NC_015648?from=16558&to=16741&report=gbwithparts	http://www.ncbi.nlm.nih.gov/nuccore/NC_015648?from=16558&to=16741&report=gbwithparts	15729	16828	/	/	16558	16741	50	3.7	184	3' end of CR
Reptilia	Crocodylus novaeguineae	NC_015651	16894		NC_015651	http://www.ncbi.nlm.nih.gov/nuccore/NC_015651?from=16300&to=16353&report=gbwithparts	http://www.ncbi.nlm.nih.gov/nuccore/NC_015651?from=16300&to=16353&report=gbwithparts	15712	16894	/	/	16300	16353	1	54	54	CR
Reptilia	Crocodylus novaeguineae	NC_015651	16894		NC_015651	http://www.ncbi.nlm.nih.gov/nuccore/NC_015651?from=16300&to=16353&report=gbwithparts	http://www.ncbi.nlm.nih.gov/nuccore/NC_015651?from=16300&to=16353&report=gbwithparts	15712	16894	/	/	16300	16353	21	2.6	54	CR
Reptilia	Crocodylus novaeguineae	NC_015651	16894		NC_015651	http://www.ncbi.nlm.nih.gov/nuccore/NC_015651?from=16300&to=16353&report=gbwithparts	http://www.ncbi.nlm.nih.gov/nuccore/NC_015651?from=16300&to=16353&report=gbwithparts	15712	16894	/	/	16300	16353	22	2.5	54	CR
Reptilia	Crocodylus novaeguineae	NC_015651	16894		NC_015651	http://www.ncbi.nlm.nih.gov/nuccore/NC_015651?from=16303&to=16359&report=gbwithparts	http://www.ncbi.nlm.nih.gov/nuccore/NC_015651?from=16303&to=16359&report=gbwithparts	15712	16894	/	/	16303	16359	18	3	57	CR
Reptilia	Crocodylus novaeguineae	NC_015651	16894		NC_015651	http://www.ncbi.nlm.nih.gov/nuccore/NC_015651?from=16431&to=16598&report=gbwithparts	http://www.ncbi.nlm.nih.gov/nuccore/NC_015651?from=16431&to=16598&report=gbwithparts	15712	16894	/	/	16431	16598	11	14.1	168	3' end of CR
Reptilia	Crocodylus novaeguineae	NC_015651	16894		NC_015651	http://www.ncbi.nlm.nih.gov/nuccore/NC_015651?from=16431&to=16475&report=gbwithparts	http://www.ncbi.nlm.nih.gov/nuccore/NC_015651?from=16431&to=16475&report=gbwithparts	15712	16894	/	/	16431	16475	21	2	45	CR
Reptilia	Crocodylus novaeguineae	NC_015651	16894		NC_015651	http://www.ncbi.nlm.nih.gov/nuccore/NC_015651?from=16492&to=16536&report=gbwithparts	http://www.ncbi.nlm.nih.gov/nuccore/NC_015651?from=16492&to=16536&report=gbwithparts	15712	16894	/	/	16492	16536	21	2	45	3' end of CR
Reptilia	Crocodylus novaeguineae	NC_015651	16894		NC_015651	http://www.ncbi.nlm.nih.gov/nuccore/NC_015651?from=16545&to=16592&report=gbwithparts	http://www.ncbi.nlm.nih.gov/nuccore/NC_015651?from=16545&to=16592&report=gbwithparts	15712	16894	/	/	16545	16592	21	2.2	48	3' end of CR
Reptilia	Crocodylus novaeguineae	NC_015651	16894		NC_015651	http://www.ncbi.nlm.nih.gov/nuccore/NC_015651?from=16397&to=16804&report=gbwithparts	http://www.ncbi.nlm.nih.gov/nuccore/NC_015651?from=16397&to=16804&report=gbwithparts	15712	16894	/	/	16397	16804	123	3.4	408	3' end of CR
Reptilia	Crocodylus novaeguineae	NC_015651	16894		NC_015651	http://www.ncbi.nlm.nih.gov/nuccore/NC_015651?from=16615&to=16659&report=gbwithparts	http://www.ncbi.nlm.nih.gov/nuccore/NC_015651?from=16615&to=16659&report=gbwithparts	15712	16894	/	/	16615	16659	11	4.1	45	3' end of CR
Reptilia	Crocodylus novaeguineae	NC_015651	16894		NC_015651	http://www.ncbi.nlm.nih.gov/nuccore/NC_015651?from=16615&to=16659&report=gbwithparts	http://www.ncbi.nlm.nih.gov/nuccore/NC_015651?from=16615&to=16659&report=gbwithparts	15712	16894	/	/	16615	16659	21	2	45	3' end of CR
Reptilia	Crocodylus novaeguineae	NC_015651	16894		NC_015651	http://www.ncbi.nlm.nih.gov/nuccore/NC_015651?from=16676&to=16779&report=gbwithparts	http://www.ncbi.nlm.nih.gov/nuccore/NC_015651?from=16676&to=16779&report=gbwithparts	15712	16894	/	/	16676	16779	10	9.2	104	3' end of CR
Reptilia	Crocodylus novaeguineae	NC_015651	16894		NC_015651	http://www.ncbi.nlm.nih.gov/nuccore/NC_015651?from=16397&to=16804&report=gbwithparts	http://www.ncbi.nlm.nih.gov/nuccore/NC_015651?from=16397&to=16804&report=gbwithparts	15712	16894	/	/	16397	16804	61	6.7	408	3' end of CR
Reptilia	Nerodia sipedon	NC_015793	17706		NC_015793	http://www.ncbi.nlm.nih.gov/nuccore/NC_015793?from=4365&to=5111&report=gbwithparts	http://www.ncbi.nlm.nih.gov/nuccore/NC_015793?from=4365&to=5111&report=gbwithparts	3582	4635	16695	17695	4365	5111	245	3	747	non-coding region
Reptilia	Pelochelys cantorii	NC_015825	17499		NC_015825	http://www.ncbi.nlm.nih.gov/nuccore/NC_015825?from=10256&to=10291&report=gbwithparts	http://www.ncbi.nlm.nih.gov/nuccore/NC_015825?from=10256&to=10291&report=gbwithparts	15506	17499	/	/	10256	10291	18	2	36	CDS-ND4
Reptilia	Pelochelys cantorii	NC_015825	17499		NC_015825	http://www.ncbi.nlm.nih.gov/nuccore/NC_015825?from=15507&to=15898&report=gbwithparts	http://www.ncbi.nlm.nih.gov/nuccore/NC_015825?from=15507&to=15898&report=gbwithparts	15506	17499	/	/	15507	15898	57	6.9	392	5' end of CR
Reptilia	Pelochelys cantorii	NC_015825	17499		NC_015825	http://www.ncbi.nlm.nih.gov/nuccore/NC_015825?from=15507&to=15898&report=gbwithparts	http://www.ncbi.nlm.nih.gov/nuccore/NC_015825?from=15507&to=15898&report=gbwithparts	15506	17499	/	/	15507	15898	113	3.5	392	5' end of CR
Reptilia	Pelochelys cantorii	NC_015825	17499		NC_015825	http://www.ncbi.nlm.nih.gov/nuccore/NC_015825?from=15507&to=15898&report=gbwithparts	http://www.ncbi.nlm.nih.gov/nuccore/NC_015825?from=15507&to=15898&report=gbwithparts	15506	17499	/	/	15507	15898	170	2.3	392	5' end of CR
Reptilia	Pelochelys cantorii	NC_015825	17499		NC_015825	http://www.ncbi.nlm.nih.gov/nuccore/NC_015825?from=16495&to=17039&report=gbwithparts	http://www.ncbi.nlm.nih.gov/nuccore/NC_015825?from=16495&to=17039&report=gbwithparts	15506	17499	/	/	16495	17039	263	2.1	545	3' end of CR
Reptilia	Pelochelys cantorii	NC_015825	17499		NC_015825	http://www.ncbi.nlm.nih.gov/nuccore/NC_015825?from=17035&to=17463&report=gbwithparts	http://www.ncbi.nlm.nih.gov/nuccore/NC_015825?from=17035&to=17463&report=gbwithparts	15506	17499	/	/	17035	17463	9	47.7	429	3' end of CR
Reptilia	Chelodina rugosa	NC_015986	16582		NC_015986	http://www.ncbi.nlm.nih.gov/nuccore/NC_015986?from=16305&to=16491&report=gbwithparts	http://www.ncbi.nlm.nih.gov/nuccore/NC_015986?from=16305&to=16491&report=gbwithparts	15566	16582	/	/	16305	16491	38	5	187	3' end of CR
Reptilia	Chelodina rugosa	NC_015986	16582		NC_015986	http://www.ncbi.nlm.nih.gov/nuccore/NC_015986?from=16343&to=16526&report=gbwithparts	http://www.ncbi.nlm.nih.gov/nuccore/NC_015986?from=16343&to=16526&report=gbwithparts	15566	16582	/	/	16343	16526	36	5	184	3' end of CR
Reptilia	Chelodina rugosa	NC_015986	16582		NC_015986	http://www.ncbi.nlm.nih.gov/nuccore/NC_015986?from=16284&to=16526&report=gbwithparts	http://www.ncbi.nlm.nih.gov/nuccore/NC_015986?from=16284&to=16526&report=gbwithparts	15566	16582	/	/	16284	16526	74	3.3	243	3' end of CR
Reptilia	Chelus fimbriata	NC_015989	16661		NC_015989	http://www.ncbi.nlm.nih.gov/nuccore/NC_015989?from=16192&to=16414&report=gbwithparts	http://www.ncbi.nlm.nih.gov/nuccore/NC_015989?from=16192&to=16414&report=gbwithparts	15444	16661	/	/	16192	16414	76	2.9	223	3' end of CR
Reptilia	Chelus fimbriata	NC_015989	16661		NC_015989	http://www.ncbi.nlm.nih.gov/nuccore/NC_015989?from=16427&to=16613&report=gbwithparts	http://www.ncbi.nlm.nih.gov/nuccore/NC_015989?from=16427&to=16613&report=gbwithparts	15444	16661	/	/	16427	16613	36	5.2	187	3' end of CR
Reptilia	Mauremys reevesii	NC_016681	16783		NC_016681	http://www.ncbi.nlm.nih.gov/nuccore/NC_016681?from=16425&to=16783&report=gbwithparts	http://www.ncbi.nlm.nih.gov/nuccore/NC_016681?from=16425&to=16783&report=gbwithparts	15531	16783	/	/	16425	16783	5	71.2	359	3' end of CR
Reptilia	Mauremys sinensis	NC_016685	16461		NC_016685	http://www.ncbi.nlm.nih.gov/nuccore/NC_016685?from=16416&to=16450&report=gbwithparts	http://www.ncbi.nlm.nih.gov/nuccore/NC_016685?from=16416&to=16450&report=gbwithparts	15527	16461	/	/	16416	16450	5	6.6	35	3' end of CR
Reptilia	Sacalia bealei	NC_016691	16561		NC_016691	http://www.ncbi.nlm.nih.gov/nuccore/NC_016691?from=957&to=986&report=gbwithparts	http://www.ncbi.nlm.nih.gov/nuccore/NC_016691?from=957&to=986&report=gbwithparts	15514	16561	/	/	957	986	15	2	30	12S
Reptilia	Sacalia bealei	NC_016691	16561		NC_016691	http://www.ncbi.nlm.nih.gov/nuccore/NC_016691?from=16429&to=16559&report=gbwithparts	http://www.ncbi.nlm.nih.gov/nuccore/NC_016691?from=16429&to=16559&report=gbwithparts	15514	16561	/	/	16429	16559	5	25.2	131	3' end of CR
Reptilia	Sacalia bealei	NC_016691	16561		NC_016691	http://www.ncbi.nlm.nih.gov/nuccore/NC_016691?from=16430&to=16561&report=gbwithparts	http://www.ncbi.nlm.nih.gov/nuccore/NC_016691?from=16430&to=16561&report=gbwithparts	15514	16561	/	/	16430	16561	8	15.3	132	3' end of CR
Reptilia	Eremias argus	NC_016755	18521		NC_016755	http://www.ncbi.nlm.nih.gov/nuccore/NC_016755?from=6223&to=6247&report=gbwithparts	http://www.ncbi.nlm.nih.gov/nuccore/NC_016755?from=6223&to=6247&report=gbwithparts	15406	18521	/	/	6223	6247	12	2.1	25	CDS-COX1
Reptilia	Eremias argus	NC_016755	18521	http://www.ncbi.nlm.nih.gov/nuccore/NC_016755	NC_016755	http://www.ncbi.nlm.nih.gov/nuccore/NC_016755?from=15401&to=15915&report=gbwithparts	http://www.ncbi.nlm.nih.gov/nuccore/NC_016755?from=15401&to=15915&report=gbwithparts	15406	18521	/	/	15401	15915	65	7.9	515	5' end of CR
Reptilia	Eremias argus	NC_016755	18521		NC_016755	http://www.ncbi.nlm.nih.gov/nuccore/NC_016755?from=17875&to=17921&report=gbwithparts	http://www.ncbi.nlm.nih.gov/nuccore/NC_016755?from=17875&to=17921&report=gbwithparts	15406	18521	/	/	17875	17921	20	2.3	47	3' end of CR
Reptilia	Caretta caretta	NC_016923	16737		NC_016923	http://www.ncbi.nlm.nih.gov/nuccore/NC_016923?from=16432&to=16633&report=gbwithparts	http://www.ncbi.nlm.nih.gov/nuccore/NC_016923?from=16432&to=16633&report=gbwithparts	15504	16737	/	/	16432	16633	5	40.4	202	3' end of CR
Reptilia	Mauremys japonica	NC_016951	16443		NC_016951	http://www.ncbi.nlm.nih.gov/nuccore/NC_016951?from=15312&to=15349&report=gbwithparts	http://www.ncbi.nlm.nih.gov/nuccore/NC_016951?from=15312&to=15349&report=gbwithparts	15530	16443	/	/	15312	15349	18	2.1	38	CDS-CYTB
Reptilia	Mauremys japonica	NC_016951	16443		NC_016951	http://www.ncbi.nlm.nih.gov/nuccore/NC_016951?from=16409&to=16443&report=gbwithparts	http://www.ncbi.nlm.nih.gov/nuccore/NC_016951?from=16409&to=16443&report=gbwithparts	15530	16443	/	/	16409	16443	2	17.5	35	3' end of CR
Amphibia	Xenopus laevis	NC_001573	17553	http://www.ncbi.nlm.nih.gov/nuccore/NC_001573	NC_001573	http://www.ncbi.nlm.nih.gov/nuccore/NC_001573?from=29&to=144&report=gbwithparts	http://www.ncbi.nlm.nih.gov/nuccore/NC_001573?from=29&to=144&report=gbwithparts	1	2134	/	/	29	144	61	1.9	116	5' end of CR
Amphibia	Xenopus laevis	NC_001573	17553	http://www.ncbi.nlm.nih.gov/nuccore/NC_001573	NC_001573	http://www.ncbi.nlm.nih.gov/nuccore/NC_001573?from=1087&to=1123&report=gbwithparts	http://www.ncbi.nlm.nih.gov/nuccore/NC_001573?from=1087&to=1123&report=gbwithparts	1	2134	/	/	1087	1123	15	2.3	37	CR
Amphibia	Rhinatrema bivittatum	NC_006303	16422	http://www.ncbi.nlm.nih.gov/nuccore/NC_006303	NC_006303	http://www.ncbi.nlm.nih.gov/nuccore/NC_006303?from=16365&to=16395&report=gbwithparts	http://www.ncbi.nlm.nih.gov/nuccore/NC_006303?from=16365&to=16395&report=gbwithparts	15741	16422	/	/	16365	16395	13	2.4	31	3' end of CR
Amphibia	Pseudhymenochirus merlini	NC_015618	18029	http://www.ncbi.nlm.nih.gov/nuccore/NC_015618	NC_015618	http://www.ncbi.nlm.nih.gov/nuccore/NC_015618?from=15467&to=16147&report=gbwithparts	http://www.ncbi.nlm.nih.gov/nuccore/NC_015618?from=15467&to=16147&report=gbwithparts	15498	17717	/	/	15467	16147	77	8.8	681	5' end of CR
Amphibia	Pseudhymenochirus merlini	NC_015618	18029		NC_015618	http://www.ncbi.nlm.nih.gov/nuccore/NC_015618?from=17081&to=17113&report=gbwithparts	http://www.ncbi.nlm.nih.gov/nuccore/NC_015618?from=17081&to=17113&report=gbwithparts	15498	17717	/	/	17081	17113	16	2.1	33	CR
Amphibia	Pseudhymenochirus merlini	NC_015618	18029	http://www.ncbi.nlm.nih.gov/nuccore/NC_015618	NC_015618	http://www.ncbi.nlm.nih.gov/nuccore/NC_015618?from=17692&to=17732&report=gbwithparts	http://www.ncbi.nlm.nih.gov/nuccore/NC_015618?from=17692&to=17732&report=gbwithparts	15498	17717	/	/	17692	17732	21	2	41	3' end of CR
Amphibia	Rhinophrynus dorsalis	NC_015620	17299	http://www.ncbi.nlm.nih.gov/nuccore/NC_015620	NC_015620	http://www.ncbi.nlm.nih.gov/nuccore/NC_015620?from=15440&to=15564&report=gbwithparts	http://www.ncbi.nlm.nih.gov/nuccore/NC_015620?from=15440&to=15564&report=gbwithparts	15570	17299	/	/	15440	15564	17	7.4	125	5' end of CR
Amphibia	Rhinophrynus dorsalis	NC_015620	17299		NC_015620	http://www.ncbi.nlm.nih.gov/nuccore/NC_015620?from=17038&to=17270&report=gbwithparts	http://www.ncbi.nlm.nih.gov/nuccore/NC_015620?from=17038&to=17270&report=gbwithparts	15570	17299	/	/	17038	17270	8	29.1	233	3' end of CR
Amphibia	Triturus carnifex	NC_015788	16560		NC_015788	http://www.ncbi.nlm.nih.gov/nuccore/NC_015788?from=15471&to=15542&report=gbwithparts	http://www.ncbi.nlm.nih.gov/nuccore/NC_015788?from=15471&to=15542&report=gbwithparts	15825	16560	/	/	15471	15542	22	3.3	72	non-coding region
Amphibia	Triturus carnifex	NC_015788	16560		NC_015788	http://www.ncbi.nlm.nih.gov/nuccore/NC_015788?from=15419&to=15672&report=gbwithparts	http://www.ncbi.nlm.nih.gov/nuccore/NC_015788?from=15419&to=15672&report=gbwithparts	15825	16560	/	/	15419	15672	130	2	254	non-coding region
Amphibia	Triturus carnifex	NC_015788	16560		NC_015788	http://www.ncbi.nlm.nih.gov/nuccore/NC_015788?from=15604&to=15681&report=gbwithparts	http://www.ncbi.nlm.nih.gov/nuccore/NC_015788?from=15604&to=15681&report=gbwithparts	15825	16560	/	/	15604	15681	22	3.5	78	3' end of CR
Amphibia	Triturus cristatus	NC_015790	16564		NC_015790	http://www.ncbi.nlm.nih.gov/nuccore/NC_015790?from=15485&to=15538&report=gbwithparts	http://www.ncbi.nlm.nih.gov/nuccore/NC_015790?from=15485&to=15538&report=gbwithparts	15829	16564	/	/	15485	15538	22	2.5	54	non-coding region
Amphibia	Triturus cristatus	NC_015790	16564		NC_015790	http://www.ncbi.nlm.nih.gov/nuccore/NC_015790?from=15608&to=15694&report=gbwithparts	http://www.ncbi.nlm.nih.gov/nuccore/NC_015790?from=15608&to=15694&report=gbwithparts	15829	16564	/	/	15608	15694	22	4	87	non-coding region
Amphibia	Triturus cristatus	NC_015790	16564		NC_015790	http://www.ncbi.nlm.nih.gov/nuccore/NC_015790?from=15402&to=15667&report=gbwithparts	http://www.ncbi.nlm.nih.gov/nuccore/NC_015790?from=15402&to=15667&report=gbwithparts	15829	16564	/	/	15402	15667	133	2	266	non-coding region
Amphibia	Triturus dobrogicus	NC_015791	16425		NC_015791	http://www.ncbi.nlm.nih.gov/nuccore/NC_015791?from=15467&to=15556&report=gbwithparts	http://www.ncbi.nlm.nih.gov/nuccore/NC_015791?from=15467&to=15556&report=gbwithparts	15690	16425	/	/	15467	15556	22	4.1	90	non-coding region
Amphibia	Triturus karelinii	NC_015792	16541		NC_015792	http://www.ncbi.nlm.nih.gov/nuccore/NC_015792?from=15371&to=15526&report=gbwithparts	http://www.ncbi.nlm.nih.gov/nuccore/NC_015792?from=15371&to=15526&report=gbwithparts	15806	16541	/	/	15371	15526	54	2.9	156	non-coding region
Amphibia	Triturus karelinii	NC_015792	16541		NC_015792	http://www.ncbi.nlm.nih.gov/nuccore/NC_015792?from=15582&to=15669&report=gbwithparts	http://www.ncbi.nlm.nih.gov/nuccore/NC_015792?from=15582&to=15669&report=gbwithparts	15806	16541	/	/	15582	15669	22	4	88	non-coding region
Amphibia	Triturus macedonicus	NC_015794	16569		NC_015794	http://www.ncbi.nlm.nih.gov/nuccore/NC_015794?from=15479&to=15541&report=gbwithparts	http://www.ncbi.nlm.nih.gov/nuccore/NC_015794?from=15479&to=15541&report=gbwithparts	15834	16569	/	/	15479	15541	22	2.9	63	non-coding region
Amphibia	Triturus macedonicus	NC_015794	16569		NC_015794	http://www.ncbi.nlm.nih.gov/nuccore/NC_015794?from=15414&to=15687&report=gbwithparts	http://www.ncbi.nlm.nih.gov/nuccore/NC_015794?from=15414&to=15687&report=gbwithparts	15834	16569	/	/	15414	15687	140	2	274	non-coding region
Amphibia	Triturus macedonicus	NC_015794	16569		NC_015794	http://www.ncbi.nlm.nih.gov/nuccore/NC_015794?from=15611&to=15697&report=gbwithparts	http://www.ncbi.nlm.nih.gov/nuccore/NC_015794?from=15611&to=15697&report=gbwithparts	15834	16569	/	/	15611	15697	44	2	87	non-coding region
Amphibia	Triturus macedonicus	NC_015794	16569		NC_015794	http://www.ncbi.nlm.nih.gov/nuccore/NC_015794?from=15611&to=15681&report=gbwithparts	http://www.ncbi.nlm.nih.gov/nuccore/NC_015794?from=15611&to=15681&report=gbwithparts	15834	16569	/	/	15611	15681	22	3.2	71	non-coding region
Amphibia	Triturus marmoratus	NC_015795	16546		NC_015795	http://www.ncbi.nlm.nih.gov/nuccore/NC_015795?from=15389&to=15581&report=gbwithparts	http://www.ncbi.nlm.nih.gov/nuccore/NC_015795?from=15389&to=15581&report=gbwithparts	15812	16546	/	/	15389	15581	81	2.4	193	non-coding region
Amphibia	Triturus marmoratus	NC_015795	16546		NC_015795	http://www.ncbi.nlm.nih.gov/nuccore/NC_015795?from=15609&to=15659&report=gbwithparts	http://www.ncbi.nlm.nih.gov/nuccore/NC_015795?from=15609&to=15659&report=gbwithparts	15812	16546	/	/	15609	15659	22	2.3	51	non-coding region
Amphibia	Triturus pygmaeus	NC_015796	16442		NC_015796	http://www.ncbi.nlm.nih.gov/nuccore/NC_015796?from=4595&to=4627&report=gbwithparts	http://www.ncbi.nlm.nih.gov/nuccore/NC_015796?from=4595&to=4627&report=gbwithparts	15707	16442	/	/	4595	4627	15	2.1	33	CDS-ND2
Amphibia	Triturus pygmaeus	NC_015796	16442		NC_015796	http://www.ncbi.nlm.nih.gov/nuccore/NC_015796?from=15504&to=15556&report=gbwithparts	http://www.ncbi.nlm.nih.gov/nuccore/NC_015796?from=15504&to=15556&report=gbwithparts	15707	16442	/	/	15504	15556	22	2.4	53	non-coding region
Amphibia	Nanorana pleskei	NC_016119	17660		NC_016119	http://www.ncbi.nlm.nih.gov/nuccore/NC_016119?from=15539&to=15984&report=gbwithparts	http://www.ncbi.nlm.nih.gov/nuccore/NC_016119?from=15539&to=15984&report=gbwithparts	15518	17660	/	/	15539	15984	124	3.6	446	5' end of CR
Amphibia	Scolecomorphus vittatus	NC_006304	15973		NC_006304	http://www.ncbi.nlm.nih.gov/nuccore/NC_006304?from=15937&to=15970&report=gbwithparts	http://www.ncbi.nlm.nih.gov/nuccore/NC_006304?from=15937&to=15970&report=gbwithparts	15358	15973	/	/	15937	15970	10	3.4	34	3' end of CR
Amphibia	Plethodon elongatus	NC_006335	18767		NC_006335	http://www.ncbi.nlm.nih.gov/nuccore/NC_006335?from=14500&to=14560&report=gbwithparts	http://www.ncbi.nlm.nih.gov/nuccore/NC_006335?from=14500&to=14560&report=gbwithparts	16659	18767	/	/	14500	14560	30	2	61	non-coding region
Amphibia	Plethodon elongatus	NC_006335	18767		NC_006335	http://www.ncbi.nlm.nih.gov/nuccore/NC_006335?from=14500&to=14551&report=gbwithparts	http://www.ncbi.nlm.nih.gov/nuccore/NC_006335?from=14500&to=14551&report=gbwithparts	16659	18767	/	/	14500	14551	10	5.2	52	non-coding region
Amphibia	Plethodon elongatus	NC_006335	18767		NC_006335	http://www.ncbi.nlm.nih.gov/nuccore/NC_006335?from=17339&to=17408&report=gbwithparts	http://www.ncbi.nlm.nih.gov/nuccore/NC_006335?from=17339&to=17408&report=gbwithparts	16659	18767	/	/	17339	17408	20	3.5	70	CR
Amphibia	Plethodon elongatus	NC_006335	18767		NC_006335	http://www.ncbi.nlm.nih.gov/nuccore/NC_006335?from=17355&to=17408&report=gbwithparts	http://www.ncbi.nlm.nih.gov/nuccore/NC_006335?from=17355&to=17408&report=gbwithparts	16659	18767	/	/	17355	17408	10	5.2	54	CR
Amphibia	Plethodon elongatus	NC_006335	18767		NC_006335	http://www.ncbi.nlm.nih.gov/nuccore/NC_006335?from=17355&to=17417&report=gbwithparts	http://www.ncbi.nlm.nih.gov/nuccore/NC_006335?from=17355&to=17417&report=gbwithparts	16659	18767	/	/	17355	17417	22	3	63	CR
Amphibia	Plethodon elongatus	NC_006335	18767		NC_006335	http://www.ncbi.nlm.nih.gov/nuccore/NC_006335?from=18689&to=18758&report=gbwithparts	http://www.ncbi.nlm.nih.gov/nuccore/NC_006335?from=18689&to=18758&report=gbwithparts	16659	18767	/	/	18689	18758	20	3.5	70	3' end of CR
Amphibia	Plethodon elongatus	NC_006335	18767		NC_006335	http://www.ncbi.nlm.nih.gov/nuccore/NC_006335?from=18705&to=18758&report=gbwithparts	http://www.ncbi.nlm.nih.gov/nuccore/NC_006335?from=18705&to=18758&report=gbwithparts	16659	18767	/	/	18705	18758	10	5.2	54	3' end of CR
Amphibia	Plethodon elongatus	NC_006335	18767		NC_006335	http://www.ncbi.nlm.nih.gov/nuccore/NC_006335?from=18705&to=18767&report=gbwithparts	http://www.ncbi.nlm.nih.gov/nuccore/NC_006335?from=18705&to=18767&report=gbwithparts	16659	18767	/	/	18705	18767	22	3	63	3' end of CR
Amphibia	Desmognathus fuscus	NC_006339	16628		NC_006339	http://www.ncbi.nlm.nih.gov/nuccore/NC_006339?from=7752&to=7796&report=gbwithparts	http://www.ncbi.nlm.nih.gov/nuccore/NC_006339?from=7752&to=7796&report=gbwithparts	15893	16628	/	/	7752	7796	22	2	45	CDS-ATP8
Amphibia	Desmognathus fuscus	NC_006339	16628		NC_006339	http://www.ncbi.nlm.nih.gov/nuccore/NC_006339?from=15274&to=15540&report=gbwithparts	http://www.ncbi.nlm.nih.gov/nuccore/NC_006339?from=15274&to=15540&report=gbwithparts	15893	16628	/	/	15274	15540	77	3.5	267	non-coding region
Amphibia	Desmognathus fuscus	NC_006339	16628		NC_006339	http://www.ncbi.nlm.nih.gov/nuccore/NC_006339?from=15686&to=15766&report=gbwithparts	http://www.ncbi.nlm.nih.gov/nuccore/NC_006339?from=15686&to=15766&report=gbwithparts	15893	16628	/	/	15686	15766	9	8.6	81	non-coding region
Amphibia	Desmognathus fuscus	NC_006339	16628		NC_006339	http://www.ncbi.nlm.nih.gov/nuccore/NC_006339?from=15686&to=15819&report=gbwithparts	http://www.ncbi.nlm.nih.gov/nuccore/NC_006339?from=15686&to=15819&report=gbwithparts	15893	16628	/	/	15686	15819	10	13.7	134	non-coding region
Amphibia	Typhlonectes natans	NC_002471	17005		NC_002471	http://www.ncbi.nlm.nih.gov/nuccore/NC_002471?from=16209&to=16931&report=gbwithparts	http://www.ncbi.nlm.nih.gov/nuccore/NC_002471?from=16209&to=16931&report=gbwithparts	15376	17005	/	/	16209	16931	109	6.6	723	3' end of CR
Amphibia	Batrachoseps wrightorum	NC_006333	19789		NC_006333	http://www.ncbi.nlm.nih.gov/nuccore/NC_006333?from=16854&to=19727&report=gbwithparts	http://www.ncbi.nlm.nih.gov/nuccore/NC_006333?from=16854&to=19727&report=gbwithparts	15515	19789	/	/	16854	19727	229	12.6	2874	3' end of CR
Amphibia	Batrachoseps wrightorum	NC_006333	19789		NC_006333	http://www.ncbi.nlm.nih.gov/nuccore/NC_006333?from=16854&to=19727&report=gbwithparts	http://www.ncbi.nlm.nih.gov/nuccore/NC_006333?from=16854&to=19727&report=gbwithparts	15515	19789	/	/	16854	19727	457	6.3	2874	3' end of CR
Amphibia	Ensatina eschscholtzii	NC_006328	22816		NC_006328	http://www.ncbi.nlm.nih.gov/nuccore/NC_006328?from=17016&to=17054&report=gbwithparts	http://www.ncbi.nlm.nih.gov/nuccore/NC_006328?from=17016&to=17054&report=gbwithparts	16416	21420	/	/	17016	17054	16	2.4	39	5' end of CR
Amphibia	Ensatina eschscholtzii	NC_006328	22816		NC_006328	http://www.ncbi.nlm.nih.gov/nuccore/NC_006328?from=19048&to=19092&report=gbwithparts	http://www.ncbi.nlm.nih.gov/nuccore/NC_006328?from=19048&to=19092&report=gbwithparts	16416	21420	/	/	19048	19092	17	2.6	45	CR
Amphibia	Ensatina eschscholtzii	NC_006328	22816		NC_006328	http://www.ncbi.nlm.nih.gov/nuccore/NC_006328?from=20573&to=20611&report=gbwithparts	http://www.ncbi.nlm.nih.gov/nuccore/NC_006328?from=20573&to=20611&report=gbwithparts	16416	21420	/	/	20573	20611	16	2.4	39	CR
Amphibia	Ensatina eschscholtzii	NC_006328	22816		NC_006328	http://www.ncbi.nlm.nih.gov/nuccore/NC_006328?from=22611&to=22649&report=gbwithparts	http://www.ncbi.nlm.nih.gov/nuccore/NC_006328?from=22611&to=22649&report=gbwithparts	16416	21420	/	/	22611	22649	16	2.4	39	3' end of CR
Amphibia	Ensatina eschscholtzii	NC_006328	22816		NC_006328	http://www.ncbi.nlm.nih.gov/nuccore/NC_006328?from=22752&to=22777&report=gbwithparts	http://www.ncbi.nlm.nih.gov/nuccore/NC_006328?from=22752&to=22777&report=gbwithparts	16416	21420	/	/	22752	22777	9	2.9	26	3' end of CR
Amphibia	Hydromantes brunus	NC_006345	17220		NC_006345	http://www.ncbi.nlm.nih.gov/nuccore/NC_006345?from=8517&to=8554&report=gbwithparts	http://www.ncbi.nlm.nih.gov/nuccore/NC_006345?from=8517&to=8554&report=gbwithparts	16483	17220	/	/	8517	8554	19	2.1	38	CDS-ATP6
Amphibia	Hydromantes brunus	NC_006345	17220		NC_006345	http://www.ncbi.nlm.nih.gov/nuccore/NC_006345?from=16981&to=17025&report=gbwithparts	http://www.ncbi.nlm.nih.gov/nuccore/NC_006345?from=16981&to=17025&report=gbwithparts	16483	17220	/	/	16981	17025	21	2	45	3' end of CR
Amphibia	Oedipina poelzi	NC_006326	16731		NC_006326	http://www.ncbi.nlm.nih.gov/nuccore/NC_006326?from=16465&to=16490&report=gbwithparts	http://www.ncbi.nlm.nih.gov/nuccore/NC_006326?from=16465&to=16490&report=gbwithparts	15732	16731	/	/	16465	16490	10	2.6	26	3' end of CR
Amphibia	Eurycea bislineata	NC_006329	17184		NC_006329	http://www.ncbi.nlm.nih.gov/nuccore/NC_006329?from=15403&to=15708&report=gbwithparts	http://www.ncbi.nlm.nih.gov/nuccore/NC_006329?from=15403&to=15708&report=gbwithparts	16454	17184	/	/	15403	15708	60	5.1	306	non-coding region
Amphibia	Eurycea bislineata	NC_006329	17184		NC_006329	http://www.ncbi.nlm.nih.gov/nuccore/NC_006329?from=15403&to=15708&report=gbwithparts	http://www.ncbi.nlm.nih.gov/nuccore/NC_006329?from=15403&to=15708&report=gbwithparts	16454	17184	/	/	15403	15708	121	2.5	306	non-coding region
Amphibia	Gyrinophilus porphyriticus	NC_006341	16778		NC_006341	http://www.ncbi.nlm.nih.gov/nuccore/NC_006341?from=7730&to=7775&report=gbwithparts	http://www.ncbi.nlm.nih.gov/nuccore/NC_006341?from=7730&to=7775&report=gbwithparts	16012	16778	/	/	7730	7775	24	1.9	46	CDS-ATP8
Amphibia	Gyrinophilus porphyriticus	NC_006341	16778		NC_006341	http://www.ncbi.nlm.nih.gov/nuccore/NC_006341?from=15278&to=15355&report=gbwithparts	http://www.ncbi.nlm.nih.gov/nuccore/NC_006341?from=15278&to=15355&report=gbwithparts	16012	16778	/	/	15278	15355	8	10.6	78	non-coding region
Amphibia	Gyrinophilus porphyriticus	NC_006341	16778		NC_006341	http://www.ncbi.nlm.nih.gov/nuccore/NC_006341?from=15278&to=15355&report=gbwithparts	http://www.ncbi.nlm.nih.gov/nuccore/NC_006341?from=15278&to=15355&report=gbwithparts	16012	16778	/	/	15278	15355	22	3.6	78	non-coding region
Amphibia	Gyrinophilus porphyriticus	NC_006341	16778		NC_006341	http://www.ncbi.nlm.nih.gov/nuccore/NC_006341?from=15277&to=15353&report=gbwithparts	http://www.ncbi.nlm.nih.gov/nuccore/NC_006341?from=15277&to=15353&report=gbwithparts	16012	16778	/	/	15277	15353	14	5.4	77	non-coding region
Amphibia	Gyrinophilus porphyriticus	NC_006341	16778		NC_006341	http://www.ncbi.nlm.nih.gov/nuccore/NC_006341?from=15455&to=15522&report=gbwithparts	http://www.ncbi.nlm.nih.gov/nuccore/NC_006341?from=15455&to=15522&report=gbwithparts	16012	16778	/	/	15455	15522	7	9.7	68	non-coding region
Amphibia	Pseudotriton ruber	NC_006332	16661		NC_006332	http://www.ncbi.nlm.nih.gov/nuccore/NC_006332?from=15689&to=15727&report=gbwithparts	http://www.ncbi.nlm.nih.gov/nuccore/NC_006332?from=15689&to=15727&report=gbwithparts	15894	16660	/	/	15689	15727	11	3.5	39	non-coding region
Amphibia	Pseudotriton ruber	NC_006332	16661		NC_006332	http://www.ncbi.nlm.nih.gov/nuccore/NC_006332?from=15689&to=15750&report=gbwithparts	http://www.ncbi.nlm.nih.gov/nuccore/NC_006332?from=15689&to=15750&report=gbwithparts	15894	16660	/	/	15689	15750	21	2.8	62	non-coding region
Amphibia	Plethodon cinereus	NC_006343	20001		NC_006343	http://www.ncbi.nlm.nih.gov/nuccore/NC_006343?from=19774&to=19807&report=gbwithparts	http://www.ncbi.nlm.nih.gov/nuccore/NC_006343?from=19774&to=19807&report=gbwithparts	16307	20001	/	/	19774	19807	17	2	34	3' end of CR
Amphibia	Aneides flavipunctatus	NC_006327	20197		NC_006327	http://www.ncbi.nlm.nih.gov/nuccore/NC_006327?from=14679&to=17601&report=gbwithparts	http://www.ncbi.nlm.nih.gov/nuccore/NC_006327?from=14679&to=17601&report=gbwithparts	19395	20197	/	/	14679	17601	388	7.5	2923	non-coding region
Amphibia	Aneides flavipunctatus	NC_006327	20197		NC_006327	http://www.ncbi.nlm.nih.gov/nuccore/NC_006327?from=18286&to=18928&report=gbwithparts	http://www.ncbi.nlm.nih.gov/nuccore/NC_006327?from=18286&to=18928&report=gbwithparts	19395	20197	/	/	18286	18928	66	9.8	643	non-coding region
Amphibia	Aneides flavipunctatus	NC_006327	20197		NC_006327	http://www.ncbi.nlm.nih.gov/nuccore/NC_006327?from=18286&to=18928&report=gbwithparts	http://www.ncbi.nlm.nih.gov/nuccore/NC_006327?from=18286&to=18928&report=gbwithparts	19395	20197	/	/	18286	18928	329	2	643	non-coding region
Amphibia	Aneides flavipunctatus	NC_006327	20197		NC_006327	http://www.ncbi.nlm.nih.gov/nuccore/NC_006327?from=18978&to=19093&report=gbwithparts	http://www.ncbi.nlm.nih.gov/nuccore/NC_006327?from=18978&to=19093&report=gbwithparts	19395	20197	/	/	18978	19093	9	13.5	116	non-coding region
Amphibia	Aneides flavipunctatus	NC_006327	20197		NC_006327	http://www.ncbi.nlm.nih.gov/nuccore/NC_006327?from=18978&to=19254&report=gbwithparts	http://www.ncbi.nlm.nih.gov/nuccore/NC_006327?from=18978&to=19254&report=gbwithparts	19395	20197	/	/	18978	19254	10	29.9	277	non-coding region
Amphibia	Aneides flavipunctatus	NC_006327	20197		NC_006327	http://www.ncbi.nlm.nih.gov/nuccore/NC_006327?from=19095&to=19141&report=gbwithparts	http://www.ncbi.nlm.nih.gov/nuccore/NC_006327?from=19095&to=19141&report=gbwithparts	19395	20197	/	/	19095	19141	17	2.8	47	non-coding region
Amphibia	Aneides flavipunctatus	NC_006327	20197		NC_006327	http://www.ncbi.nlm.nih.gov/nuccore/NC_006327?from=19036&to=19255&report=gbwithparts	http://www.ncbi.nlm.nih.gov/nuccore/NC_006327?from=19036&to=19255&report=gbwithparts	19395	20197	/	/	19036	19255	10	22.8	220	non-coding region
Amphibia	Aneides hardii	NC_006338	22184		NC_006338	http://www.ncbi.nlm.nih.gov/nuccore/NC_006338?from=1480&to=1522&report=gbwithparts	http://www.ncbi.nlm.nih.gov/nuccore/NC_006338?from=1480&to=1522&report=gbwithparts	6268	7013	21441	22184	1480	1522	21	2.1	43	16S
Amphibia	Aneides hardii	NC_006338	22184		NC_006338	http://www.ncbi.nlm.nih.gov/nuccore/NC_006338?from=3340&to=4753&report=gbwithparts	http://www.ncbi.nlm.nih.gov/nuccore/NC_006338?from=3340&to=4753&report=gbwithparts	6268	7013	21441	22184	3340	4753	357	4	1414	non-coding region
Amphibia	Aneides hardii	NC_006338	22184		NC_006338	http://www.ncbi.nlm.nih.gov/nuccore/NC_006338?from=5560&to=5914&report=gbwithparts	http://www.ncbi.nlm.nih.gov/nuccore/NC_006338?from=5560&to=5914&report=gbwithparts	6268	7013	21441	22184	5560	5914	66	5.4	355	non-coding region
Amphibia	Aneides hardii	NC_006338	22184		NC_006338	http://www.ncbi.nlm.nih.gov/nuccore/NC_006338?from=20662&to=21065&report=gbwithparts	http://www.ncbi.nlm.nih.gov/nuccore/NC_006338?from=20662&to=21065&report=gbwithparts	6268	7013	21441	22184	20662	21065	66	6.1	404	non-coding region
Amphibia	Plethodon petraeus	NC_006334	19235		NC_006334	http://www.ncbi.nlm.nih.gov/nuccore/NC_006334?from=16797&to=17215&report=gbwithparts	http://www.ncbi.nlm.nih.gov/nuccore/NC_006334?from=16797&to=17215&report=gbwithparts	15984	19235	/	/	16797	17215	54	7.9	419	5' end of CR
Amphibia	Plethodon petraeus	NC_006334	19235		NC_006334	http://www.ncbi.nlm.nih.gov/nuccore/NC_006334?from=17609&to=18155&report=gbwithparts	http://www.ncbi.nlm.nih.gov/nuccore/NC_006334?from=17609&to=18155&report=gbwithparts	15984	19235	/	/	17609	18155	199	2.7	547	CR
Amphibia	Plethodon petraeus	NC_006334	19235		NC_006334	http://www.ncbi.nlm.nih.gov/nuccore/NC_006334?from=18394&to=18940&report=gbwithparts	http://www.ncbi.nlm.nih.gov/nuccore/NC_006334?from=18394&to=18940&report=gbwithparts	15984	19235	/	/	18394	18940	201	2.7	547	3' end of CR
Amphibia	Batrachoseps attenuatus	NC_006340	17559		NC_006340	http://www.ncbi.nlm.nih.gov/nuccore/NC_006340?from=15995&to=16146&report=gbwithparts	http://www.ncbi.nlm.nih.gov/nuccore/NC_006340?from=15995&to=16146&report=gbwithparts	16223	17559	/	/	15995	16146	7	20.1	152	non-coding region
Amphibia	Batrachoseps attenuatus	NC_006340	17559		NC_006340	http://www.ncbi.nlm.nih.gov/nuccore/NC_006340?from=15995&to=16138&report=gbwithparts	http://www.ncbi.nlm.nih.gov/nuccore/NC_006340?from=15995&to=16138&report=gbwithparts	16223	17559	/	/	15995	16138	8	18.6	144	non-coding region
Amphibia	Batrachoseps attenuatus	NC_006340	17559		NC_006340	http://www.ncbi.nlm.nih.gov/nuccore/NC_006340?from=15995&to=16136&report=gbwithparts	http://www.ncbi.nlm.nih.gov/nuccore/NC_006340?from=15995&to=16136&report=gbwithparts	16223	17559	/	/	15995	16136	23	6.2	142	non-coding region
Amphibia	Batrachoseps attenuatus	NC_006340	17559		NC_006340	http://www.ncbi.nlm.nih.gov/nuccore/NC_006340?from=17227&to=17284&report=gbwithparts	http://www.ncbi.nlm.nih.gov/nuccore/NC_006340?from=17227&to=17284&report=gbwithparts	16223	17559	/	/	17227	17284	16	3.8	58	3' end of CR
Amphibia	Thorius n. sp. RLM-2004	NC_006336	19097	http://www.ncbi.nlm.nih.gov/nuccore/NC_006336	NC_006336	http://www.ncbi.nlm.nih.gov/nuccore/NC_006336?from=15324&to=15362&report=gbwithparts	http://www.ncbi.nlm.nih.gov/nuccore/NC_006336?from=15324&to=15362&report=gbwithparts	15558	19097	/	/	15324	15362	11	3.5	39	non-coding region
Amphibia	Thorius n. sp. RLM-2004	NC_006336	19097		NC_006336	http://www.ncbi.nlm.nih.gov/nuccore/NC_006336?from=16399&to=16467&report=gbwithparts	http://www.ncbi.nlm.nih.gov/nuccore/NC_006336?from=16399&to=16467&report=gbwithparts	15558	19097	/	/	16399	16467	8	8.5	69	CR
Amphibia	Thorius n. sp. RLM-2004	NC_006336	19097		NC_006336	http://www.ncbi.nlm.nih.gov/nuccore/NC_006336?from=16399&to=16467&report=gbwithparts	http://www.ncbi.nlm.nih.gov/nuccore/NC_006336?from=16399&to=16467&report=gbwithparts	15558	19097	/	/	16399	16467	33	2.1	69	CR
Amphibia	Thorius n. sp. RLM-2004	NC_006336	19097		NC_006336	http://www.ncbi.nlm.nih.gov/nuccore/NC_006336?from=16389&to=16593&report=gbwithparts	http://www.ncbi.nlm.nih.gov/nuccore/NC_006336?from=16389&to=16593&report=gbwithparts	15558	19097	/	/	16389	16593	12	17.3	205	CR
Amphibia	Thorius n. sp. RLM-2004	NC_006336	19097		NC_006336	http://www.ncbi.nlm.nih.gov/nuccore/NC_006336?from=16404&to=16459&report=gbwithparts	http://www.ncbi.nlm.nih.gov/nuccore/NC_006336?from=16404&to=16459&report=gbwithparts	15558	19097	/	/	16404	16459	25	2.1	56	CR
Amphibia	Thorius n. sp. RLM-2004	NC_006336	19097		NC_006336	http://www.ncbi.nlm.nih.gov/nuccore/NC_006336?from=16495&to=16589&report=gbwithparts	http://www.ncbi.nlm.nih.gov/nuccore/NC_006336?from=16495&to=16589&report=gbwithparts	15558	19097	/	/	16495	16589	46	2.1	95	CR
Amphibia	Thorius n. sp. RLM-2004	NC_006336	19097		NC_006336	http://www.ncbi.nlm.nih.gov/nuccore/NC_006336?from=16490&to=16594&report=gbwithparts	http://www.ncbi.nlm.nih.gov/nuccore/NC_006336?from=16490&to=16594&report=gbwithparts	15558	19097	/	/	16490	16594	12	8.9	105	CR
Amphibia	Thorius n. sp. RLM-2004	NC_006336	19097		NC_006336	http://www.ncbi.nlm.nih.gov/nuccore/NC_006336?from=16622&to=16834&report=gbwithparts	http://www.ncbi.nlm.nih.gov/nuccore/NC_006336?from=16622&to=16834&report=gbwithparts	15558	19097	/	/	16622	16834	9	23.7	213	CR
Amphibia	Thorius n. sp. RLM-2004	NC_006336	19097		NC_006336	http://www.ncbi.nlm.nih.gov/nuccore/NC_006336?from=16849&to=17025&report=gbwithparts	http://www.ncbi.nlm.nih.gov/nuccore/NC_006336?from=16849&to=17025&report=gbwithparts	15558	19097	/	/	16849	17025	24	7.8	177	CR
Amphibia	Thorius n. sp. RLM-2004	NC_006336	19097		NC_006336	http://www.ncbi.nlm.nih.gov/nuccore/NC_006336?from=16847&to=18101&report=gbwithparts	http://www.ncbi.nlm.nih.gov/nuccore/NC_006336?from=16847&to=18101&report=gbwithparts	15558	19097	/	/	16847	18101	9	145.8	1255	CR
Amphibia	Thorius n. sp. RLM-2004	NC_006336	19097		NC_006336	http://www.ncbi.nlm.nih.gov/nuccore/NC_006336?from=16847&to=18389&report=gbwithparts	http://www.ncbi.nlm.nih.gov/nuccore/NC_006336?from=16847&to=18389&report=gbwithparts	15558	19097	/	/	16847	18389	63	25.4	1543	CR
Amphibia	Thorius n. sp. RLM-2004	NC_006336	19097		NC_006336	http://www.ncbi.nlm.nih.gov/nuccore/NC_006336?from=17585&to=17742&report=gbwithparts	http://www.ncbi.nlm.nih.gov/nuccore/NC_006336?from=17585&to=17742&report=gbwithparts	15558	19097	/	/	17585	17742	7	22.6	158	CR
Amphibia	Thorius n. sp. RLM-2004	NC_006336	19097		NC_006336	http://www.ncbi.nlm.nih.gov/nuccore/NC_006336?from=17750&to=17788&report=gbwithparts	http://www.ncbi.nlm.nih.gov/nuccore/NC_006336?from=17750&to=17788&report=gbwithparts	15558	19097	/	/	17750	17788	11	3.5	39	CR
Amphibia	Thorius n. sp. RLM-2004	NC_006336	19097		NC_006336	http://www.ncbi.nlm.nih.gov/nuccore/NC_006336?from=16999&to=18390&report=gbwithparts	http://www.ncbi.nlm.nih.gov/nuccore/NC_006336?from=16999&to=18390&report=gbwithparts	15558	19097	/	/	16999	18390	9	157.7	1392	3' end of CR
Amphibia	Thorius n. sp. RLM-2004	NC_006336	19097		NC_006336	http://www.ncbi.nlm.nih.gov/nuccore/NC_006336?from=18421&to=18858&report=gbwithparts	http://www.ncbi.nlm.nih.gov/nuccore/NC_006336?from=18421&to=18858&report=gbwithparts	15558	19097	/	/	18421	18858	10	44.2	438	3' end of CR
Amphibia	Bolitoglossa n. sp. RLM-2004	NC_006346	21657		NC_006346	http://www.ncbi.nlm.nih.gov/nuccore/NC_006346?from=19021&to=20239&report=gbwithparts	http://www.ncbi.nlm.nih.gov/nuccore/NC_006346?from=19021&to=20239&report=gbwithparts	15284	21657	/	/	19021	20239	208	5.9	1219	CR
[truncated: 756 more rows]
